# Supplementary material for: A phase I/IIa safety and efficacy trial of intratympanic gamma-secretase inhibitor as a regenerative drug treatment for sensorineural hearing loss
Source: Nat Commun. 2024 Mar 1;15:1896. doi: 10.1038/s41467-024-45784-0 (PMC10907343; doi:10.1038/s41467-024-45784-0)
Supplement: Supplementary file 8 — Source Data [file 41467_2024_45784_MOESM8_ESM.xlsx]

## Sheet: AEs
Record Id	AENO	AETERM	Subject	Page	Sequence no.	Report Creation Date	Report creation date	Term	LLT_NAME	PT_TERM	SOC_TERM
322-1-011	1	complete atrioventricular block	322-1-011	AE	1	14-07-2019 21:24:36	Adverse Events - 14-07-2019 22:24:39	complete atrioventricular block	Atrioventricular block complete	Atrioventricular block complete	Cardiac disorders
321-1-001	2	On the post dose 4 hour assessments, first degree AV block on ECGs reported by the cardiologist. Participant asymptomatic	321-1-001	AE	2	27-03-2019 15:49:18	Adverse Events - 27-03-2019 14:49:18	On the post dose 4 hour assessments, first degree AV block on ECGs reported by the cardiologist. Participant asymptomatic	AV block first degree	Atrioventricular block first degree	Cardiac disorders
321-1-001	6	Block ear (right) after the injection	321-1-001	AE	6	27-03-2019 15:54:09	Adverse Events - 27-03-2019 14:54:09	Block ear (right) after the injection	Ear congestion	Ear congestion	Ear and labyrinth disorders
321-1-004	19	blocked ear. very bothersome	321-1-004	AE	19	30-07-2019 10:41:41	Adverse Events - 30-07-2019 09:41:41	blocked ear. very bothersome	Ear congestion	Ear congestion	Ear and labyrinth disorders
321-1-016	9	Fullness in the dosed ear on the 6th and 7th of April, 2 out of 10 in severity	321-1-016	AE	9	15-05-2019 10:59:15	Adverse Events - 15-05-2019 09:59:15	Fullness in the dosed ear on the 6th and 7th of April, 2 out of 10 in severity	Ear congestion	Ear congestion	Ear and labyrinth disorders
321-1-025	3	Blocked ear	321-1-025	AE	3	10-06-2019 14:51:10	Adverse Events - 10-06-2019 13:51:10	Blocked ear	Ear congestion	Ear congestion	Ear and labyrinth disorders
321-1-028	3	blocked ear, not bothersome	321-1-028	AE	3	01-07-2019 12:16:51	Adverse Events - 01-07-2019 11:16:51	blocked ear, not bothersome	Ear congestion	Ear congestion	Ear and labyrinth disorders
322-1-001	6	ear fulness	322-1-001	AE	6	06-05-2019 12:01:21	Adverse Events - 06-05-2019 13:01:12	ear fulness	Ear congestion	Ear congestion	Ear and labyrinth disorders
322-1-002	8	Ear fullness	322-1-002	AE	8	22-05-2019 21:19:40	Adverse Events - 22-05-2019 22:19:40	Ear fullness	Ear congestion	Ear congestion	Ear and labyrinth disorders
322-1-003	2	Ear fullness Right ear	322-1-003	AE	2	24-05-2019 14:23:25	Adverse Events - 24-05-2019 15:23:25	Ear fullness Right ear	Ear congestion	Ear congestion	Ear and labyrinth disorders
322-1-004	11	Ear fullness (left ear)	322-1-004	AE	11	05-06-2019 10:22:14	Adverse Events - 05-06-2019 11:22:15	Ear fullness (left ear)	Ear congestion	Ear congestion	Ear and labyrinth disorders
322-1-004	2	Ear fullness	322-1-004	AE	2	21-05-2019 12:03:19	Adverse Events - 21-05-2019 13:03:19	Ear fullness	Ear congestion	Ear congestion	Ear and labyrinth disorders
322-1-004	7	Ear fullness( Left)	322-1-004	AE	7	28-05-2019 11:21:03	Adverse Events - 28-05-2019 12:21:03	Ear fullness( Left)	Ear congestion	Ear congestion	Ear and labyrinth disorders
322-1-005	14	ear fulness	322-1-005	AE	14	07-06-2019 15:06:58	Adverse Events - 07-06-2019 16:06:58	ear fulness	Ear congestion	Ear congestion	Ear and labyrinth disorders
322-1-005	15	fullness of the right (injected) ear	322-1-005	AE	15	30-06-2019 12:06:00	Adverse Events - 30-06-2019 13:06:00	fullness of the right (injected) ear	Ear congestion	Ear congestion	Ear and labyrinth disorders
322-1-005	5	Ear fullness	322-1-005	AE	5	30-07-2019 14:52:40	Adverse Events - 30-07-2019 15:52:39	Ear fullness	Ear congestion	Ear congestion	Ear and labyrinth disorders
322-1-007	10	Fullness of the left ear	322-1-007	AE	10	01-07-2019 11:38:06	Adverse Events - 01-07-2019 12:38:05	Fullness of the left ear	Ear congestion	Ear congestion	Ear and labyrinth disorders
322-1-007	12	Fulness of the injected ear	322-1-007	AE	12	14-07-2019 21:20:59	Adverse Events - 14-07-2019 22:20:59	Fulness of the injected ear	Ear congestion	Ear congestion	Ear and labyrinth disorders
322-1-007	5	Ear fullness left ear (injected ear)	322-1-007	AE	5	24-06-2019 23:54:35	Adverse Events - 25-06-2019 00:54:35	Ear fullness left ear (injected ear)	Ear congestion	Ear congestion	Ear and labyrinth disorders
322-1-007	7	Ear fullness of the right ear (non injected ear)	322-1-007	AE	7	24-06-2019 23:56:57	Adverse Events - 25-06-2019 00:56:56	Ear fullness of the right ear (non injected ear)	Ear congestion	Ear congestion	Ear and labyrinth disorders
322-1-007	8	Ear fullness left	322-1-007	AE	8	25-06-2019 10:15:56	Adverse Events - 25-06-2019 11:15:55	Ear fullness left	Ear congestion	Ear congestion	Ear and labyrinth disorders
322-1-009	2	fulness of the right ear	322-1-009	AE	2	05-07-2019 11:31:27	Adverse Events - 05-07-2019 12:31:30	fulness of the right ear	Ear congestion	Ear congestion	Ear and labyrinth disorders
322-1-009	8	Ear fullness right ear	322-1-009	AE	8	18-07-2019 15:33:50	Adverse Events - 18-07-2019 16:33:48	Ear fullness right ear	Ear congestion	Ear congestion	Ear and labyrinth disorders
322-1-010	10	Ear fullness	322-1-010	AE	10	31-07-2019 10:21:00	Adverse Events - 31-07-2019 11:20:58	Ear fullness	Ear congestion	Ear congestion	Ear and labyrinth disorders
322-1-010	12	Ear fullness (left )	322-1-010	AE	12	01-08-2019 09:45:16	Adverse Events - 01-08-2019 10:45:15	Ear fullness (left )	Ear congestion	Ear congestion	Ear and labyrinth disorders
322-1-010	4	Ear fullness left ear	322-1-010	AE	4	18-07-2019 15:22:34	Adverse Events - 18-07-2019 16:22:33	Ear fullness left ear	Ear congestion	Ear congestion	Ear and labyrinth disorders
322-1-010	8	Ear fullness Left	322-1-010	AE	8	23-07-2019 15:14:10	Adverse Events - 23-07-2019 16:14:09	Ear fullness Left	Ear congestion	Ear congestion	Ear and labyrinth disorders
321-1-003	2	Blocked ear feeling -in the dosed ear following the injection	321-1-003	AE	2	14-05-2019 22:44:39	Adverse Events - 14-05-2019 21:44:44	Blocked ear feeling -in the dosed ear following the injection	Sensation of block in ear	Ear discomfort	Ear and labyrinth disorders
321-1-006	10	popping sensation in both ears, but more in the left ear	321-1-006	AE	10	15-05-2019 00:05:59	Adverse Events - 14-05-2019 23:05:59	popping sensation in both ears, but more in the left ear	Ear popping sensation	Ear discomfort	Ear and labyrinth disorders
321-1-006	4	ear popping sensation when swallowing	321-1-006	AE	4	14-05-2019 23:55:36	Adverse Events - 14-05-2019 22:55:36	ear popping sensation when swallowing	Ear popping sensation	Ear discomfort	Ear and labyrinth disorders
321-1-008	3	ear feeling blocked in the dosed ear, resolved in 2 hours	321-1-008	AE	3	15-05-2019 00:12:04	Adverse Events - 14-05-2019 23:12:04	ear feeling blocked in the dosed ear, resolved in 2 hours	Sensation of block in ear	Ear discomfort	Ear and labyrinth disorders
321-1-012	2	blocked ear sensation (dosed ear)	321-1-012	AE	2	15-05-2019 10:31:06	Adverse Events - 15-05-2019 09:31:06	blocked ear sensation (dosed ear)	Sensation of block in ear	Ear discomfort	Ear and labyrinth disorders
321-1-015	3	Ear feels clogged (Blocked ear) - dosed ear	321-1-015	AE	3	14-05-2019 17:19:37	Adverse Events - 14-05-2019 16:19:37	Ear feels clogged (Blocked ear) - dosed ear	Sensation of block in ear	Ear discomfort	Ear and labyrinth disorders
321-1-019	5	ears feeling blocked following flight	321-1-019	AE	5	10-06-2019 15:10:37	Adverse Events - 10-06-2019 14:10:37	ears feeling blocked following flight	Sensation of block in ear	Ear discomfort	Ear and labyrinth disorders
321-1-023	8	Sensation of block in the ear (Blocked hearing after the injection)	321-1-023	AE	8	10-06-2019 13:38:19	Adverse Events - 10-06-2019 12:38:19	Sensation of block in the ear (Blocked hearing after the injection)	Sensation of block in ear	Ear discomfort	Ear and labyrinth disorders
321-1-024	10	blocked sensation in the ear	321-1-024	AE	10	15-08-2019 15:19:17	Adverse Events - 15-08-2019 14:19:17	blocked sensation in the ear	Sensation of block in ear	Ear discomfort	Ear and labyrinth disorders
321-1-026	5	Sensation of block in ear -Decreased (Blocked )hearing in the dosed ear. Not bothersome, mild	321-1-026	AE	5	09-07-2019 17:25:17	Adverse Events - 09-07-2019 16:25:17	Sensation of block in ear -Decreased (Blocked )hearing in the dosed ear. Not bothersome, mild	Sensation of block in ear	Ear discomfort	Ear and labyrinth disorders
321-1-026	9	Ear feeling blocked. Not bothersome, mild	321-1-026	AE	9	09-07-2019 17:39:48	Adverse Events - 09-07-2019 16:39:48	Ear feeling blocked. Not bothersome, mild	Sensation of block in ear	Ear discomfort	Ear and labyrinth disorders
321-1-027	5	"Abnormal sensation in ear" Twitches in the dosed ear. Very infrequent, Happened 3-4 times during the day	321-1-027	AE	5	03-07-2019 16:02:40	Adverse Events - 03-07-2019 15:02:40	"Abnormal sensation in ear" Twitches in the dosed ear. Very infrequent, Happened 3-4 times during the day	Abnormal sensation in ear	Ear discomfort	Ear and labyrinth disorders
321-1-030	6	Pain in the dosed, left ear, everyday, severity changes form mild to moderate, It is 5 out of 10 when it's worst. Sometimes feels the same pain in the right ear as well.	321-1-030	AE	6	11-09-2019 18:34:34	Adverse Events - 11-09-2019 17:34:34	Pain in the dosed, left ear, everyday, severity changes form mild to moderate, It is 5 out of 10 when it's worst. Sometimes feels the same pain in the right ear as well.	Pain in ear	Ear pain	Ear and labyrinth disorders
322-1-001	1	Pain in ear	322-1-001	AE	1	19-04-2019 14:23:31	Adverse Events - 19-04-2019 15:23:31	Pain in ear	Pain in ear	Ear pain	Ear and labyrinth disorders
322-1-002	4	Pain in ear (left)	322-1-002	AE	4	27-05-2019 12:04:14	Adverse Events - 27-05-2019 13:04:16	Pain in ear (left)	Pain in ear	Ear pain	Ear and labyrinth disorders
322-1-004	1	Pain in ear	322-1-004	AE	1	21-05-2019 11:59:19	Adverse Events - 21-05-2019 12:59:19	Pain in ear	Pain in ear	Ear pain	Ear and labyrinth disorders
322-1-005	11	Otalgia (right ear)	322-1-005	AE	11	07-06-2019 15:02:16	Adverse Events - 07-06-2019 16:02:14	Otalgia (right ear)	Otalgia	Ear pain	Ear and labyrinth disorders
322-1-007	3	Pain on the left ear (injected ear)	322-1-007	AE	3	24-06-2019 23:52:07	Adverse Events - 25-06-2019 00:52:06	Pain on the left ear (injected ear)	Pain in ear	Ear pain	Ear and labyrinth disorders
322-1-007	9	Pain in ear (injected) during the injection	322-1-007	AE	9	01-07-2019 11:40:44	Adverse Events - 01-07-2019 12:40:43	Pain in ear (injected) during the injection	Pain in ear	Ear pain	Ear and labyrinth disorders
322-1-009	3	otalgia	322-1-009	AE	3	05-07-2019 11:34:39	Adverse Events - 05-07-2019 12:34:35	otalgia	Otalgia	Ear pain	Ear and labyrinth disorders
323-1-004	1	sharp ear pain	323-1-004	AE	1	19-08-2019 11:28:28	Adverse Events - 19-08-2019 11:28:28	sharp ear pain	Pain in ear	Ear pain	Ear and labyrinth disorders
323-1-004	2	ear pain	323-1-004	AE	2	19-08-2019 11:32:01	Adverse Events - 19-08-2019 11:32:01	ear pain	Pain in ear	Ear pain	Ear and labyrinth disorders
323-1-004	3	ear pain	323-1-004	AE	3	19-08-2019 11:34:22	Adverse Events - 19-08-2019 11:34:22	ear pain	Pain in ear	Ear pain	Ear and labyrinth disorders
321-1-024	12	Ear pruritus, itchiness in the ear, mild	321-1-024	AE	12	15-08-2019 15:21:28	Adverse Events - 15-08-2019 14:21:28	Ear pruritus, itchiness in the ear, mild	Ear pruritus	Ear pruritus	Ear and labyrinth disorders
321-1-024	14	Ear pruritus, itchiness in the right ear, not bothersome	321-1-024	AE	14	20-08-2019 18:32:50	Adverse Events - 20-08-2019 17:32:50	Ear pruritus, itchiness in the right ear, not bothersome	Ear pruritus	Ear pruritus	Ear and labyrinth disorders
322-1-004	10	Ear itching (auricle and ear canal/left)	322-1-004	AE	10	05-06-2019 10:52:37	Adverse Events - 05-06-2019 11:52:36	Ear itching (auricle and ear canal/left)	Ear pruritus	Ear pruritus	Ear and labyrinth disorders
322-1-004	5	Ear itching - ear canal of the Left ear	322-1-004	AE	5	22-05-2019 11:07:55	Adverse Events - 22-05-2019 12:07:54	Ear itching - ear canal of the Left ear	Ear pruritus	Ear pruritus	Ear and labyrinth disorders
321-1-002	8	ear cerumen in dosed ear became darker in colour - not bothersome	321-1-002	AE	8	19-08-2019 17:07:58	Adverse Events - 19-08-2019 16:07:58	ear cerumen in dosed ear became darker in colour - not bothersome	Ear wax	Excessive cerumen production	Ear and labyrinth disorders
321-1-004	11	External ear pain-left tragus area feels a bit tender when she touches, mildly tender with examination as well. 1 out of 10 in severity	321-1-004	AE	11	14-05-2019 23:16:05	Adverse Events - 14-05-2019 22:16:10	External ear pain-left tragus area feels a bit tender when she touches, mildly tender with examination as well. 1 out of 10 in severity	External ear pain	External ear pain	Ear and labyrinth disorders
321-1-004	15	External ear pain-auricle tender with touch, 1 out of 10 in severity	321-1-004	AE	15	14-05-2019 23:22:00	Adverse Events - 14-05-2019 22:22:05	External ear pain-auricle tender with touch, 1 out of 10 in severity	External ear pain	External ear pain	Ear and labyrinth disorders
000-1-002	31	Hearing loss slightly deteriorated. Not located to one ear	000-1-002	AE	31	01-10-2019 15:08:41	Adverse Events - 01-10-2019 14:08:41	Hearing loss slightly deteriorated. Not located to one ear	Hearing decreased	Hypoacusis	Ear and labyrinth disorders
000-1-005	22	hearing worsened in the right ear	000-1-005	AE	22	01-10-2019 17:15:46	Adverse Events - 01-10-2019 16:15:46	hearing worsened in the right ear	Hearing decreased	Hypoacusis	Ear and labyrinth disorders
321-1-004	12	muffled hearing (decreased hearing) in the dosed left ear	321-1-004	AE	12	14-05-2019 23:18:00	Adverse Events - 14-05-2019 22:18:05	muffled hearing (decreased hearing) in the dosed left ear	Hearing decreased	Hypoacusis	Ear and labyrinth disorders
321-1-004	2	Decreased hearing (blocked hearing in the injected left ear) partly resolved after removing the cotton ball	321-1-004	AE	2	15-04-2019 20:35:06	Adverse Events - 15-04-2019 19:35:05	Decreased hearing (blocked hearing in the injected left ear) partly resolved after removing the cotton ball	Hearing decreased	Hypoacusis	Ear and labyrinth disorders
321-1-004	6	decrease in hearing in the dosed ear	321-1-004	AE	6	14-05-2019 23:05:15	Adverse Events - 14-05-2019 22:05:20	decrease in hearing in the dosed ear	Hearing decreased	Hypoacusis	Ear and labyrinth disorders
321-1-008	7	decreased hearing in the dosed ear after the injection	321-1-008	AE	7	15-05-2019 00:19:09	Adverse Events - 14-05-2019 23:19:09	decreased hearing in the dosed ear after the injection	Hearing decreased	Hypoacusis	Ear and labyrinth disorders
321-1-010	2	decreased hearing after the injection	321-1-010	AE	2	15-05-2019 10:10:12	Adverse Events - 15-05-2019 09:10:12	decreased hearing after the injection	Hearing decreased	Hypoacusis	Ear and labyrinth disorders
321-1-010	7	decreased hearing in the injected ear after the injection. resolved gradually	321-1-010	AE	7	15-05-2019 10:21:52	Adverse Events - 15-05-2019 09:21:52	decreased hearing in the injected ear after the injection. resolved gradually	Hearing decreased	Hypoacusis	Ear and labyrinth disorders
321-1-013	2	decreased hearing in the dosed ear after the injection. resolved the following day	321-1-013	AE	2	15-05-2019 10:34:12	Adverse Events - 15-05-2019 09:34:12	decreased hearing in the dosed ear after the injection. resolved the following day	Hearing decreased	Hypoacusis	Ear and labyrinth disorders
321-1-013	5	decreased hearing in the dosed left ear, resolved in the evening	321-1-013	AE	5	15-05-2019 10:39:05	Adverse Events - 15-05-2019 09:39:05	decreased hearing in the dosed left ear, resolved in the evening	Hearing decreased	Hypoacusis	Ear and labyrinth disorders
321-1-023	9	Muffled hearing in the right ear. Thinks that he is more aware of it as he is not wearing hearing aid on that ear	321-1-023	AE	9	22-08-2019 15:06:29	Adverse Events - 22-08-2019 14:06:29	Muffled hearing in the right ear. Thinks that he is more aware of it as he is not wearing hearing aid on that ear	Hearing decreased	Hypoacusis	Ear and labyrinth disorders
321-1-024	8	hearing decreased (participant feels their hearing has gotten worse in the right dosed ear. This has happened over the last couple of weeks. They report small but noticeable change- hearing assessments showed no change in the Right ear compared to screening tests)	321-1-024	AE	8	15-08-2019 14:46:49	Adverse Events - 15-08-2019 13:46:49	hearing decreased (participant feels their hearing has gotten worse in the right dosed ear. This has happened over the last couple of weeks. They report small but noticeable change- hearing assessments showed no change in the Right ear compared to screening tests)	Hearing decreased	Hypoacusis	Ear and labyrinth disorders
321-1-028	5	Hearing decreased (Blocked hearing in the dosed ear following the injection)	321-1-028	AE	5	01-07-2019 12:19:49	Adverse Events - 01-07-2019 11:19:49	Hearing decreased (Blocked hearing in the dosed ear following the injection)	Hearing decreased	Hypoacusis	Ear and labyrinth disorders
323-1-005	4	ear discharge both sides, no pain	323-1-005	AE	4	01-04-2020 13:53:27	Adverse Events - 01-04-2020 13:53:26	ear discharge both sides, no pain	Ear discharge	Otorrhoea	Ear and labyrinth disorders
000-1-005	21	Tinnitus worsened in the left ear	000-1-005	AE	21	01-10-2019 17:14:57	Adverse Events - 01-10-2019 16:14:55	Tinnitus worsened in the left ear	Worsening of tinnitus	Tinnitus	Ear and labyrinth disorders
000-1-006	13	worsening of hearing in both ears	000-1-006	AE	13	01-10-2019 17:49:56	Adverse Events - 01-10-2019 16:49:56	worsening of hearing in both ears	Worsening of tinnitus	Tinnitus	Ear and labyrinth disorders
321-1-002	6	ear noises (noise in the dosed left ear, fuzzing like, intermittant, not bothersome))	321-1-002	AE	6	03-07-2019 13:57:03	Adverse Events - 03-07-2019 12:57:03	ear noises (noise in the dosed left ear, fuzzing like, intermittant, not bothersome))	Ear noises	Tinnitus	Ear and labyrinth disorders
321-1-003	5	Tinnitus. Participant started having tinnitus. Feels more in their head but slightly more prominent in the right ear. High pitched sound and a static electric sound combined, also an echoey sound. Notices more when in bed and it is silent. 5 out of 10 in severity. TFI %51	321-1-003	AE	5	21-08-2019 13:19:35	Adverse Events - 21-08-2019 12:19:35	Tinnitus. Participant started having tinnitus. Feels more in their head but slightly more prominent in the right ear. High pitched sound and a static electric sound combined, also an echoey sound. Notices more when in bed and it is silent. 5 out of 10 in severity. TFI %51	Tinnitus	Tinnitus	Ear and labyrinth disorders
321-1-004	10	"Worsening of Tinnitus" tinnitus episode, same in character as before, but felt louder in the dosed ear, 6 out of 10 in severity	321-1-004	AE	10	14-05-2019 23:14:14	Adverse Events - 14-05-2019 22:14:20	"Worsening of Tinnitus" tinnitus episode, same in character as before, but felt louder in the dosed ear, 6 out of 10 in severity	Worsening of tinnitus	Tinnitus	Ear and labyrinth disorders
321-1-004	14	Worsening of Tinnitus (tinnitus felt louder in the dosed ear, same in character 8 out of 10 in severity)	321-1-004	AE	14	14-05-2019 23:20:46	Adverse Events - 14-05-2019 22:20:51	Worsening of Tinnitus (tinnitus felt louder in the dosed ear, same in character 8 out of 10 in severity)	Worsening of tinnitus	Tinnitus	Ear and labyrinth disorders
321-1-004	4	ear noises in the dosed ear. Motorway like sound. Different than before, resolved in a couple of minutes	321-1-004	AE	4	14-05-2019 23:01:08	Adverse Events - 14-05-2019 22:01:13	ear noises in the dosed ear. Motorway like sound. Different than before, resolved in a couple of minutes	Ear noises	Tinnitus	Ear and labyrinth disorders
321-1-004	5	worsening of tinnitus-Temporary tinnitus episodes which are felt louder than before	321-1-004	AE	5	14-05-2019 23:03:07	Adverse Events - 14-05-2019 22:03:12	worsening of tinnitus-Temporary tinnitus episodes which are felt louder than before	Worsening of tinnitus	Tinnitus	Ear and labyrinth disorders
321-1-005	3	Tinnitus worsened (Participant reports being more aware of their tinnitus. no change in character or loudness. Reports it might be due to not wearing hearing aid )	321-1-005	AE	3	14-05-2019 23:41:15	Adverse Events - 14-05-2019 22:41:15	Tinnitus worsened (Participant reports being more aware of their tinnitus. no change in character or loudness. Reports it might be due to not wearing hearing aid )	Worsening of tinnitus	Tinnitus	Ear and labyrinth disorders
321-1-006	3	tinnitus in the left (dosed) ear (previously he reported to be in the head, now it is noticed more in the dosed left ear	321-1-006	AE	3	14-05-2019 23:52:56	Adverse Events - 14-05-2019 22:52:56	tinnitus in the left (dosed) ear (previously he reported to be in the head, now it is noticed more in the dosed left ear	Tinnitus	Tinnitus	Ear and labyrinth disorders
321-1-008	2	tinnitus worsened in the dosed ear (tinnitus felt louder) resolved in two hours	321-1-008	AE	2	15-05-2019 00:10:41	Adverse Events - 14-05-2019 23:10:41	tinnitus worsened in the dosed ear (tinnitus felt louder) resolved in two hours	Worsening of tinnitus	Tinnitus	Ear and labyrinth disorders
321-1-008	5	tinnitus worsened, felt louder in the dosed ear, same in character as before. 3 out of 10 in severity	321-1-008	AE	5	15-05-2019 00:16:53	Adverse Events - 14-05-2019 23:16:53	tinnitus worsened, felt louder in the dosed ear, same in character as before. 3 out of 10 in severity	Worsening of tinnitus	Tinnitus	Ear and labyrinth disorders
321-1-010	9	tinnitus in the left ear, alarm like sound, very annoying, woke him up from his sleep. 8 out of 10 in loudness, no change in hearing. this lasted for an hour. participant reports that they had never experienced this sort of noisebefore	321-1-010	AE	9	15-05-2019 10:24:47	Adverse Events - 15-05-2019 09:24:46	tinnitus in the left ear, alarm like sound, very annoying, woke him up from his sleep. 8 out of 10 in loudness, no change in hearing. this lasted for an hour. participant reports that they had never experienced this sort of noisebefore	Tinnitus	Tinnitus	Ear and labyrinth disorders
321-1-015	8	Tinnitus worsened, tinnitus felt louder in the dosed ear, not bothersome.1 out of 10 in severity	321-1-015	AE	8	10-06-2019 12:35:24	Adverse Events - 10-06-2019 11:35:24	Tinnitus worsened, tinnitus felt louder in the dosed ear, not bothersome.1 out of 10 in severity	Worsening of tinnitus	Tinnitus	Ear and labyrinth disorders
321-1-023	10	Tinnitus worsened (felt louder in the right ear) pitch also changed but went back to the previous pitch again. Change in loudness is still ongoing	321-1-023	AE	10	22-08-2019 15:07:40	Adverse Events - 22-08-2019 14:07:40	Tinnitus worsened (felt louder in the right ear) pitch also changed but went back to the previous pitch again. Change in loudness is still ongoing	Worsening of tinnitus	Tinnitus	Ear and labyrinth disorders
321-1-023	5	Worsening of tinnitus in the dosed ear. Same in character. It used to be 4 out of 10 before. Now it's 6 out of 10. TFI completed.	321-1-023	AE	5	10-06-2019 13:35:17	Adverse Events - 10-06-2019 12:35:17	Worsening of tinnitus in the dosed ear. Same in character. It used to be 4 out of 10 before. Now it's 6 out of 10. TFI completed.	Worsening of tinnitus	Tinnitus	Ear and labyrinth disorders
321-1-026	4	Tinnitus worsened in the dosed ear. 3 -4out of 10 in severity. constant low pitched sound. previously it was reported as low and high pitched sounds together.	321-1-026	AE	4	09-07-2019 17:23:29	Adverse Events - 09-07-2019 16:23:29	Tinnitus worsened in the dosed ear. 3 -4out of 10 in severity. constant low pitched sound. previously it was reported as low and high pitched sounds together.	Worsening of tinnitus	Tinnitus	Ear and labyrinth disorders
321-1-027	6	Tinnitus felt louder in the dosed ear, not bothersome, same in character	321-1-027	AE	6	03-07-2019 16:09:09	Adverse Events - 03-07-2019 15:09:09	Tinnitus felt louder in the dosed ear, not bothersome, same in character	Tinnitus	Tinnitus	Ear and labyrinth disorders
321-1-028	4	worsening of tinnitus (Tinnitus felt louder in the dosed left ear. Same as character as before. Participant was not able to rate severity. Mild)	321-1-028	AE	4	01-07-2019 12:17:41	Adverse Events - 01-07-2019 11:17:41	worsening of tinnitus (Tinnitus felt louder in the dosed left ear. Same as character as before. Participant was not able to rate severity. Mild)	Worsening of tinnitus	Tinnitus	Ear and labyrinth disorders
321-1-029	3	WORSENING OF TINNITUS/ TINNITUS STARTED TO FLUCTUATE INSTEAD OF STEADY. STARTED TO NOTICE IT MORE.	321-1-029	AE	3	29-07-2019 15:57:17	Adverse Events - 29-07-2019 14:57:17	WORSENING OF TINNITUS/ TINNITUS STARTED TO FLUCTUATE INSTEAD OF STEADY. STARTED TO NOTICE IT MORE.	Worsening of tinnitus	Tinnitus	Ear and labyrinth disorders
321-1-029	6	tinnitus worsened (tinnitus felt louder in the dosed ear but went back to normal in the evening)	321-1-029	AE	6	15-08-2019 15:50:59	Adverse Events - 15-08-2019 14:50:59	tinnitus worsened (tinnitus felt louder in the dosed ear but went back to normal in the evening)	Worsening of tinnitus	Tinnitus	Ear and labyrinth disorders
321-1-030	3	tinnitus (white noise like sound in the dosed ear heard at night for two nights) 4 out of 10 in severity, not bothersome	321-1-030	AE	3	31-07-2019 15:27:55	Adverse Events - 31-07-2019 14:27:54	tinnitus (white noise like sound in the dosed ear heard at night for two nights) 4 out of 10 in severity, not bothersome	Tinnitus	Tinnitus	Ear and labyrinth disorders
322-1-003	4	Tinnitus (change in frequency of the injected ear) and lower intensity	322-1-003	AE	4	24-05-2019 14:29:06	Adverse Events - 24-05-2019 15:29:05	Tinnitus (change in frequency of the injected ear) and lower intensity	Tinnitus	Tinnitus	Ear and labyrinth disorders
322-1-003	7	Worsening of tinnitus	322-1-003	AE	7	30-05-2019 12:05:17	Adverse Events - 30-05-2019 13:05:18	Worsening of tinnitus	Worsening of tinnitus	Tinnitus	Ear and labyrinth disorders
322-1-010	11	Tinnitus (worsening in the injected ear- mild change )	322-1-010	AE	11	31-07-2019 10:23:30	Adverse Events - 31-07-2019 11:23:28	Tinnitus (worsening in the injected ear- mild change )	Tinnitus	Tinnitus	Ear and labyrinth disorders
323-1-002	1	Worsening tinnitus on right side	323-1-002	AE	1	13-08-2019 10:35:50	Adverse Events - 13-08-2019 10:35:50	Worsening tinnitus on right side	Worsening of tinnitus	Tinnitus	Ear and labyrinth disorders
322-1-009	10	Episodes of vertigo duration of less than 5 seconds (Seven episodes)	322-1-009	AE	10	17-09-2019 12:59:19	Adverse Events - 17-09-2019 13:59:19	Episodes of vertigo duration of less than 5 seconds (Seven episodes)	Vertigo	Vertigo	Ear and labyrinth disorders
322-1-009	4	vertigo	322-1-009	AE	4	05-07-2019 11:36:49	Adverse Events - 05-07-2019 12:36:52	vertigo	Vertigo	Vertigo	Ear and labyrinth disorders
322-1-009	7	Vertigo	322-1-009	AE	7	18-07-2019 15:31:00	Adverse Events - 18-07-2019 16:30:59	Vertigo	Vertigo	Vertigo	Ear and labyrinth disorders
000-1-005	19	Blepharospasm right eye	000-1-005	AE	19	01-10-2019 17:12:08	Adverse Events - 01-10-2019 16:12:07	Blepharospasm right eye	Blepharospasm	Blepharospasm	Eye disorder
321-1-023	4	Upset stomach in the evening of the injection, mild	321-1-023	AE	4	10-06-2019 13:34:07	Adverse Events - 10-06-2019 12:34:07	Upset stomach in the evening of the injection, mild	Stomach upset	Abdominal discomfort	Gastrointestinal disorders
321-1-024	4	upset stomach, 15 minutes after the injection, lasting for a couple of minutes, not bothersome, mild	321-1-024	AE	4	16-05-2019 15:36:05	Adverse Events - 16-05-2019 14:36:10	upset stomach, 15 minutes after the injection, lasting for a couple of minutes, not bothersome, mild	Stomach upset	Abdominal discomfort	Gastrointestinal disorders
322-1-005	8	Burning sensation in abdomen (epigastrium)	322-1-005	AE	8	19-07-2019 13:12:49	Adverse Events - 19-07-2019 14:12:47	Burning sensation in abdomen (epigastrium)	Burning sensation in abdomen	Abdominal discomfort	Gastrointestinal disorders
321-1-016	1	diarrhea (mild)	321-1-016	AE	1	15-05-2019 10:46:21	Adverse Events - 15-05-2019 09:46:21	diarrhea (mild)	Diarrhea	Diarrhoea	Gastrointestinal disorders
321-1-016	12	diarrhea- mild episode, not bothersome	321-1-016	AE	12	16-05-2019 14:58:33	Adverse Events - 16-05-2019 13:58:40	diarrhea- mild episode, not bothersome	Diarrhea	Diarrhoea	Gastrointestinal disorders
321-1-016	6	diarrhea episode	321-1-016	AE	6	15-05-2019 10:55:21	Adverse Events - 15-05-2019 09:55:21	diarrhea episode	Diarrhea	Diarrhoea	Gastrointestinal disorders
321-1-022	3	Diarrhea	321-1-022	AE	3	16-05-2019 15:20:58	Adverse Events - 16-05-2019 14:21:04	Diarrhea	Diarrhea	Diarrhoea	Gastrointestinal disorders
322-1-002	9	gum pain	322-1-002	AE	9	01-08-2019 11:48:51	Adverse Events - 01-08-2019 12:48:50	gum pain	Gum pain	Gingival pain	Gastrointestinal disorders
321-1-026	11	tongue numbness. left side of the tongue. Not bothersome	321-1-026	AE	11	09-07-2019 17:42:18	Adverse Events - 09-07-2019 16:42:18	tongue numbness. left side of the tongue. Not bothersome	Numbness of tongue	Hypoaesthesia oral	Gastrointestinal disorders
321-1-026	3	NUMBNESS OF TONGUE (LEFT SIDE) NO CHANGE IN TASTE	321-1-026	AE	3	09-07-2019 17:21:48	Adverse Events - 09-07-2019 16:21:48	NUMBNESS OF TONGUE (LEFT SIDE) NO CHANGE IN TASTE	Numbness of tongue	Hypoaesthesia oral	Gastrointestinal disorders
321-1-026	8	tongue numbness on the left side of the tongue, not bothersome	321-1-026	AE	8	09-07-2019 17:37:56	Adverse Events - 09-07-2019 16:37:56	tongue numbness on the left side of the tongue, not bothersome	Numbness of tongue	Hypoaesthesia oral	Gastrointestinal disorders
322-1-005	10	hypoesthesia of the tip of the tongue	322-1-005	AE	10	07-06-2019 14:30:09	Adverse Events - 07-06-2019 15:29:50	hypoesthesia of the tip of the tongue	Hypoesthesia tongue	Hypoaesthesia oral	Gastrointestinal disorders
322-1-005	4	hypoesthesia of the tip of the tongue	322-1-005	AE	4	30-07-2019 14:51:11	Adverse Events - 30-07-2019 15:51:10	hypoesthesia of the tip of the tongue	Hypoesthesia tongue	Hypoaesthesia oral	Gastrointestinal disorders
322-1-005	9	hypoesthesia of the tip of the tongue	322-1-005	AE	9	30-05-2019 23:13:11	Adverse Events - 31-05-2019 00:13:11	hypoesthesia of the tip of the tongue	Hypoesthesia tongue	Hypoaesthesia oral	Gastrointestinal disorders
322-1-010	1	nausea	322-1-010	AE	1	18-07-2019 15:17:01	Adverse Events - 18-07-2019 16:16:59	nausea	Nausea	Nausea	Gastrointestinal disorders
323-1-013	2	gum inflammation	323-1-013	AE	2	16-09-2019 11:59:01	Adverse Events - 16-09-2019 11:59:01	gum inflammation	Inflammation gum	Noninfective gingivitis	Gastrointestinal disorders
323-1-013	4	gum inflammation	323-1-013	AE	4	16-09-2019 12:02:53	Adverse Events - 16-09-2019 12:02:53	gum inflammation	Inflammation gum	Noninfective gingivitis	Gastrointestinal disorders
323-1-013	7	gum inflammation	323-1-013	AE	7	18-09-2019 09:10:32	Adverse Events - 18-09-2019 09:10:32	gum inflammation	Inflammation gum	Noninfective gingivitis	Gastrointestinal disorders
322-1-002	7	Soft Palate itching (Left)	322-1-002	AE	7	22-05-2019 21:20:58	Adverse Events - 22-05-2019 22:20:58	Soft Palate itching (Left)	Itching mouth	Oral pruritus	Gastrointestinal disorders
322-1-007	6	Itching of the soft palate	322-1-007	AE	6	24-06-2019 23:59:22	Adverse Events - 25-06-2019 00:59:22	Itching of the soft palate	Itching mouth	Oral pruritus	Gastrointestinal disorders
321-1-004	18	Feeling floaty. (Participant phoned the study team to report their concerns about their symptoms. Feeling floaty constantly everyday, no spinning sensation, no nausea, Very bothersome)	321-1-004	AE	18	09-07-2019 13:39:16	Adverse Events - 09-07-2019 12:39:16	Feeling floaty. (Participant phoned the study team to report their concerns about their symptoms. Feeling floaty constantly everyday, no spinning sensation, no nausea, Very bothersome)	Feeling floating	Feeling abnormal	General disorders and administration site conditions
321-1-026	10	ear discomfort. during the injection-not pain.	321-1-026	AE	10	09-07-2019 17:40:42	Adverse Events - 09-07-2019 16:40:42	ear discomfort. during the injection-not pain.	Injection site discomfort	Injection site discomfort	General disorders and administration site conditions
321-1-028	1	Injection site pressure sensation (felt uncomfortable during the injection, mildly bothersome, not painful))	321-1-028	AE	1	01-07-2019 12:10:56	Adverse Events - 01-07-2019 11:10:56	Injection site pressure sensation (felt uncomfortable during the injection, mildly bothersome, not painful))	Injection site pressure sensation	Injection site discomfort	General disorders and administration site conditions
321-1-001	1	Burning sensation in the ear during injection	321-1-001	AE	1	27-03-2019 15:47:31	Adverse Events - 27-03-2019 14:47:31	Burning sensation in the ear during injection	Pain during injection	Injection site pain	General disorders and administration site conditions
321-1-001	4	Severe pain during the injection (accompanied by a feeling of coldness ) when the drug was inside the ear . 7 out of 10 in severity	321-1-001	AE	4	27-03-2019 15:51:51	Adverse Events - 27-03-2019 14:51:51	Severe pain during the injection (accompanied by a feeling of coldness ) when the drug was inside the ear . 7 out of 10 in severity	Pain during injection	Injection site pain	General disorders and administration site conditions
321-1-001	5	Burning type of pain during the injection: feeling not inside the ear	321-1-001	AE	5	27-03-2019 15:53:00	Adverse Events - 27-03-2019 14:53:00	Burning type of pain during the injection: feeling not inside the ear	Pain during injection	Injection site pain	General disorders and administration site conditions
321-1-002	1	Pain during the injection in the dosed ear lasting seconds, burning type 7-8 out og 10 in severity	321-1-002	AE	1	10-06-2019 11:59:47	Adverse Events - 10-06-2019 10:59:47	Pain during the injection in the dosed ear lasting seconds, burning type 7-8 out og 10 in severity	Pain during injection	Injection site pain	General disorders and administration site conditions
321-1-002	2	ear pain during the injection 7 out of 10 pressure type	321-1-002	AE	2	10-06-2019 12:04:26	Adverse Events - 10-06-2019 11:04:26	ear pain during the injection 7 out of 10 pressure type	Pain during injection	Injection site pain	General disorders and administration site conditions
321-1-002	3	pain during the injection in the dosed ear 5 out of 10 in severity	321-1-002	AE	3	10-06-2019 12:05:07	Adverse Events - 10-06-2019 11:05:07	pain during the injection in the dosed ear 5 out of 10 in severity	Pain during injection	Injection site pain	General disorders and administration site conditions
321-1-003	1	Pain in the right (dosed) ear during the injection - 8 out of 10 in severity	321-1-003	AE	1	14-05-2019 22:42:16	Adverse Events - 14-05-2019 21:42:21	Pain in the right (dosed) ear during the injection - 8 out of 10 in severity	Pain during injection	Injection site pain	General disorders and administration site conditions
321-1-003	3	Pain in the right (dosed) ear during the injection, sharp, 9 out of 10 in severity	321-1-003	AE	3	14-05-2019 22:46:51	Adverse Events - 14-05-2019 21:46:56	Pain in the right (dosed) ear during the injection, sharp, 9 out of 10 in severity	Pain during injection	Injection site pain	General disorders and administration site conditions
321-1-003	4	Pain in the dosed ear during the injection, burning like, 8 out of 10 in severity	321-1-003	AE	4	14-05-2019 22:49:25	Adverse Events - 14-05-2019 21:49:30	Pain in the dosed ear during the injection, burning like, 8 out of 10 in severity	Pain during injection	Injection site pain	General disorders and administration site conditions
321-1-004	1	Ear pain: Pain during the injection in the injected left ear. Burning-like pain. 4 out of 10 in severity. Radiating to throat	321-1-004	AE	1	15-04-2019 20:32:58	Adverse Events - 15-04-2019 19:32:57	Ear pain: Pain during the injection in the injected left ear. Burning-like pain. 4 out of 10 in severity. Radiating to throat	Pain during injection	Injection site pain	General disorders and administration site conditions
321-1-004	13	pain during the injection in the dosed ear, resolved immediately after the injection. Discomfort-pressure like, 5 out of 10 in severity	321-1-004	AE	13	14-05-2019 23:18:59	Adverse Events - 14-05-2019 22:19:04	pain during the injection in the dosed ear, resolved immediately after the injection. Discomfort-pressure like, 5 out of 10 in severity	Pain during injection	Injection site pain	General disorders and administration site conditions
321-1-004	8	Pain during the injection in the dosed ear- burning like, stopped halfway through the injection, 4 out of 10 in severity	321-1-004	AE	8	14-05-2019 23:08:00	Adverse Events - 14-05-2019 22:08:05	Pain during the injection in the dosed ear- burning like, stopped halfway through the injection, 4 out of 10 in severity	Pain during injection	Injection site pain	General disorders and administration site conditions
321-1-005	1	Burning sensation in the ear during the injection (radiating to throat) moderate,5 out of 10 in severity)	321-1-005	AE	1	14-05-2019 23:38:01	Adverse Events - 14-05-2019 22:38:00	Burning sensation in the ear during the injection (radiating to throat) moderate,5 out of 10 in severity)	Pain during injection	Injection site pain	General disorders and administration site conditions
321-1-005	2	pain in the ear during the injection, (slight discomfort) mild, 3 out of 10 in severity	321-1-005	AE	2	14-05-2019 23:39:53	Adverse Events - 14-05-2019 22:39:53	pain in the ear during the injection, (slight discomfort) mild, 3 out of 10 in severity	Pain during injection	Injection site pain	General disorders and administration site conditions
321-1-005	4	pain in the ear during the injection, 2 out of 10 in severity	321-1-005	AE	4	14-05-2019 23:43:46	Adverse Events - 14-05-2019 22:43:45	pain in the ear during the injection, 2 out of 10 in severity	Pain during injection	Injection site pain	General disorders and administration site conditions
321-1-006	1	burning like pain in the dosed ear during the injection, 5-6 out of 10 in severity, moderate	321-1-006	AE	1	14-05-2019 23:49:50	Adverse Events - 14-05-2019 22:49:50	burning like pain in the dosed ear during the injection, 5-6 out of 10 in severity, moderate	Pain during injection	Injection site pain	General disorders and administration site conditions
321-1-006	5	pain in the dosed ear during the injection. burning type of pain, 6 out of 10 in severity,	321-1-006	AE	5	14-05-2019 23:56:47	Adverse Events - 14-05-2019 22:56:47	pain in the dosed ear during the injection. burning type of pain, 6 out of 10 in severity,	Pain during injection	Injection site pain	General disorders and administration site conditions
321-1-006	7	pain in the dosed ear during the injection, 4 out of 10 in severity	321-1-006	AE	7	15-05-2019 00:00:14	Adverse Events - 14-05-2019 23:00:13	pain in the dosed ear during the injection, 4 out of 10 in severity	Pain during injection	Injection site pain	General disorders and administration site conditions
321-1-008	1	pain in the dosed ear during the injection, mild, uncomfortable feeling, 2 out of 10 in severity	321-1-008	AE	1	15-05-2019 00:09:17	Adverse Events - 14-05-2019 23:09:16	pain in the dosed ear during the injection, mild, uncomfortable feeling, 2 out of 10 in severity	Pain during injection	Injection site pain	General disorders and administration site conditions
321-1-008	6	pain during the injection in the dosed left ear, pressure type. 5 out of 10 in severity	321-1-008	AE	6	15-05-2019 00:18:06	Adverse Events - 14-05-2019 23:18:06	pain during the injection in the dosed left ear, pressure type. 5 out of 10 in severity	Pain during injection	Injection site pain	General disorders and administration site conditions
321-1-008	8	Pain during injection in left ear - sharp pain 5/10 in severity	321-1-008	AE	8	21-05-2019 13:02:53	Adverse Events - 21-05-2019 12:02:52	Pain during injection in left ear - sharp pain 5/10 in severity	Pain during injection	Injection site pain	General disorders and administration site conditions
321-1-010	4	pain in the left (dosed) ear during the injection. Pressure0. then left itself to a dull pain	321-1-010	AE	4	15-05-2019 10:13:44	Adverse Events - 15-05-2019 09:13:43	pain in the left (dosed) ear during the injection. Pressure0. then left itself to a dull pain	Pain during injection	Injection site pain	General disorders and administration site conditions
321-1-010	6	Pain during the injection in the left (dosed) ear, pressure-type. Resolved when the injection was over. 5 out of 10 in severity	321-1-010	AE	6	15-05-2019 10:20:19	Adverse Events - 15-05-2019 09:20:19	Pain during the injection in the left (dosed) ear, pressure-type. Resolved when the injection was over. 5 out of 10 in severity	Pain during injection	Injection site pain	General disorders and administration site conditions
321-1-010	8	sharp pain in the dosed ear during the injection. 5 out of 10 in severity, resolved after the injection	321-1-010	AE	8	15-05-2019 10:23:07	Adverse Events - 15-05-2019 09:23:07	sharp pain in the dosed ear during the injection. 5 out of 10 in severity, resolved after the injection	Pain during injection	Injection site pain	General disorders and administration site conditions
321-1-012	1	pain in the ear, during the injection. pressure type, mild. 2 out of 10 in severity, radiating to chin	321-1-012	AE	1	15-05-2019 10:29:51	Adverse Events - 15-05-2019 09:29:51	pain in the ear, during the injection. pressure type, mild. 2 out of 10 in severity, radiating to chin	Pain during injection	Injection site pain	General disorders and administration site conditions
321-1-013	1	pain during the injection in the dosed ear, 5 out of 10 in severity	321-1-013	AE	1	15-05-2019 10:32:46	Adverse Events - 15-05-2019 09:32:46	pain during the injection in the dosed ear, 5 out of 10 in severity	Pain during injection	Injection site pain	General disorders and administration site conditions
321-1-013	4	Pain during the injection, pressure type. 6 out of 10 in severity	321-1-013	AE	4	15-05-2019 10:37:36	Adverse Events - 15-05-2019 09:37:36	Pain during the injection, pressure type. 6 out of 10 in severity	Pain during injection	Injection site pain	General disorders and administration site conditions
321-1-013	6	pain during the injection in the dosed left ear, burning type. 6 out of 10 in severity	321-1-013	AE	6	15-05-2019 10:40:29	Adverse Events - 15-05-2019 09:40:29	pain during the injection in the dosed left ear, burning type. 6 out of 10 in severity	Pain during injection	Injection site pain	General disorders and administration site conditions
321-1-015	1	Pain during the injection in the dosed ear (pressure type) 2 out of 10 in severity	321-1-015	AE	1	14-05-2019 17:16:02	Adverse Events - 14-05-2019 16:16:02	Pain during the injection in the dosed ear (pressure type) 2 out of 10 in severity	Pain during injection	Injection site pain	General disorders and administration site conditions
321-1-015	2	Pain in the throat during the injection burning type 5 out of 10 in severity	321-1-015	AE	2	14-05-2019 17:18:27	Adverse Events - 14-05-2019 16:18:27	Pain in the throat during the injection burning type 5 out of 10 in severity	Pain during injection	Injection site pain	General disorders and administration site conditions
321-1-015	4	Pain during the injection in the dosed ear	321-1-015	AE	4	14-05-2019 17:24:43	Adverse Events - 14-05-2019 16:24:43	Pain during the injection in the dosed ear	Pain during injection	Injection site pain	General disorders and administration site conditions
321-1-015	7	pain during the injection in the dosed ear, 6 out 10 in severity	321-1-015	AE	7	15-05-2019 10:43:59	Adverse Events - 15-05-2019 09:43:58	pain during the injection in the dosed ear, 6 out 10 in severity	Pain during injection	Injection site pain	General disorders and administration site conditions
321-1-016	10	Ear pain during the injection. Burning type of pain in the dosed ear	321-1-016	AE	10	15-05-2019 11:00:32	Adverse Events - 15-05-2019 10:00:32	Ear pain during the injection. Burning type of pain in the dosed ear	Pain during injection	Injection site pain	General disorders and administration site conditions
321-1-016	2	ear pain during the injection, burning type, radiating to throat, 7 out of 10 in severity	321-1-016	AE	2	15-05-2019 10:47:02	Adverse Events - 15-05-2019 09:47:02	ear pain during the injection, burning type, radiating to throat, 7 out of 10 in severity	Pain during injection	Injection site pain	General disorders and administration site conditions
321-1-016	3	pain in the throat during the injection, burning type (radiated pain from the ear). 7 out of 10 in severity)	321-1-016	AE	3	15-05-2019 10:48:18	Adverse Events - 15-05-2019 09:48:18	pain in the throat during the injection, burning type (radiated pain from the ear). 7 out of 10 in severity)	Pain during injection	Injection site pain	General disorders and administration site conditions
321-1-016	7	pain during the injection in the dosed ear, 6 out of 10 in severity, stinging type of pain	321-1-016	AE	7	15-05-2019 10:56:39	Adverse Events - 15-05-2019 09:56:39	pain during the injection in the dosed ear, 6 out of 10 in severity, stinging type of pain	Pain during injection	Injection site pain	General disorders and administration site conditions
321-1-019	1	ear pain during the injection in the dosed right ear, mild, 5 out of 10 in severity	321-1-019	AE	1	16-05-2019 15:00:22	Adverse Events - 16-05-2019 14:00:29	ear pain during the injection in the dosed right ear, mild, 5 out of 10 in severity	Pain during injection	Injection site pain	General disorders and administration site conditions
321-1-019	2	Pain in the throat, right side. described as discomfort, 5 out of 10 in severity	321-1-019	AE	2	16-05-2019 15:01:52	Adverse Events - 16-05-2019 14:01:59	Pain in the throat, right side. described as discomfort, 5 out of 10 in severity	Pain during injection	Injection site pain	General disorders and administration site conditions
321-1-019	3	Ear pain during the injection (sharp), 5 out of 10 in severity	321-1-019	AE	3	16-05-2019 15:03:00	Adverse Events - 16-05-2019 14:03:07	Ear pain during the injection (sharp), 5 out of 10 in severity	Pain during injection	Injection site pain	General disorders and administration site conditions
321-1-019	4	pain in the ear during the injection, Sharp pain, lasting seconds, 6 out of 10 in severity	321-1-019	AE	4	16-05-2019 15:04:05	Adverse Events - 16-05-2019 14:04:11	pain in the ear during the injection, Sharp pain, lasting seconds, 6 out of 10 in severity	Pain during injection	Injection site pain	General disorders and administration site conditions
321-1-020	1	ear pain during the injection in the left(dosed) ear, burning like pain. 6 out of 10 in severity, lasting seconds	321-1-020	AE	1	10-06-2019 12:59:08	Adverse Events - 10-06-2019 11:59:08	ear pain during the injection in the left(dosed) ear, burning like pain. 6 out of 10 in severity, lasting seconds	Pain during injection	Injection site pain	General disorders and administration site conditions
321-1-020	3	ear pain during the injection in the dosed (left) ear. Sharp pain-severe. 10 out of 10 in severity	321-1-020	AE	3	10-06-2019 13:02:00	Adverse Events - 10-06-2019 12:02:00	ear pain during the injection in the dosed (left) ear. Sharp pain-severe. 10 out of 10 in severity	Pain during injection	Injection site pain	General disorders and administration site conditions
321-1-020	4	mild pain in the dosed ear during the injection, lasting seconds, sharp pain, 4 out of 10 in severity	321-1-020	AE	4	10-06-2019 13:03:24	Adverse Events - 10-06-2019 12:03:24	mild pain in the dosed ear during the injection, lasting seconds, sharp pain, 4 out of 10 in severity	Pain during injection	Injection site pain	General disorders and administration site conditions
321-1-021	1	ear pain during the injection in the right dosed ear, burning like pain. 6 out of 10 in severity	321-1-021	AE	1	16-05-2019 15:05:42	Adverse Events - 16-05-2019 14:05:49	ear pain during the injection in the right dosed ear, burning like pain. 6 out of 10 in severity	Pain during injection	Injection site pain	General disorders and administration site conditions
321-1-021	2	Pain during the injection in the dosed ear- 5 out of 10 in severity	321-1-021	AE	2	16-05-2019 15:12:12	Adverse Events - 16-05-2019 14:12:19	Pain during the injection in the dosed ear- 5 out of 10 in severity	Pain during injection	Injection site pain	General disorders and administration site conditions
321-1-021	4	ear pain during the injection in the dosed right ear. 4 out of 10 in severity	321-1-021	AE	4	16-05-2019 15:14:54	Adverse Events - 16-05-2019 14:15:00	ear pain during the injection in the dosed right ear. 4 out of 10 in severity	Pain during injection	Injection site pain	General disorders and administration site conditions
321-1-022	1	pain during the injection in the dosed ear, burning type, 4 out of 10 in severity	321-1-022	AE	1	16-05-2019 15:18:41	Adverse Events - 16-05-2019 14:18:48	pain during the injection in the dosed ear, burning type, 4 out of 10 in severity	Pain during injection	Injection site pain	General disorders and administration site conditions
321-1-022	4	pain during the injection in the dosed ear, 5 out of 10 in severity, lasting only seconds	321-1-022	AE	4	16-05-2019 15:21:53	Adverse Events - 16-05-2019 14:22:00	pain during the injection in the dosed ear, 5 out of 10 in severity, lasting only seconds	Pain during injection	Injection site pain	General disorders and administration site conditions
321-1-022	7	sharp pain in the dosed ear during the injection, 7 out of 10 in severity	321-1-022	AE	7	16-05-2019 15:26:57	Adverse Events - 16-05-2019 14:27:03	sharp pain in the dosed ear during the injection, 7 out of 10 in severity	Pain during injection	Injection site pain	General disorders and administration site conditions
321-1-023	1	sharp pain in the dosed ear during the injection, lasting seconds. 8 out of 10 in severity	321-1-023	AE	1	10-06-2019 13:27:39	Adverse Events - 10-06-2019 12:27:39	sharp pain in the dosed ear during the injection, lasting seconds. 8 out of 10 in severity	Pain during injection	Injection site pain	General disorders and administration site conditions
321-1-023	3	Pain in the throat during the injection	321-1-023	AE	3	10-06-2019 13:29:44	Adverse Events - 10-06-2019 12:29:44	Pain in the throat during the injection	Pain during injection	Injection site pain	General disorders and administration site conditions
321-1-023	6	Sharp pain in the dosed ear during the injection. 8 out of 10 in severity	321-1-023	AE	6	10-06-2019 13:36:19	Adverse Events - 10-06-2019 12:36:18	Sharp pain in the dosed ear during the injection. 8 out of 10 in severity	Pain during injection	Injection site pain	General disorders and administration site conditions
321-1-023	7	Pain during the injection in the right ear. 8 out of 10 in severity	321-1-023	AE	7	10-06-2019 13:37:16	Adverse Events - 10-06-2019 12:37:16	Pain during the injection in the right ear. 8 out of 10 in severity	Pain during injection	Injection site pain	General disorders and administration site conditions
321-1-024	1	ear pain during the injection, burning type, 7 out of 10 in severity	321-1-024	AE	1	16-05-2019 15:30:51	Adverse Events - 16-05-2019 14:30:57	ear pain during the injection, burning type, 7 out of 10 in severity	Pain during injection	Injection site pain	General disorders and administration site conditions
321-1-024	11	Moderate pain in the ear during the injection -6-7 out of 10 in severity	321-1-024	AE	11	15-08-2019 15:19:57	Adverse Events - 15-08-2019 14:19:57	Moderate pain in the ear during the injection -6-7 out of 10 in severity	Pain during injection	Injection site pain	General disorders and administration site conditions
321-1-024	2	Sharp pain during the injection, 2 episodes, lasting 2 seconds (different than the previous burning type of pain) 8 out of 10 in severity	321-1-024	AE	2	16-05-2019 15:31:55	Adverse Events - 16-05-2019 14:32:02	Sharp pain during the injection, 2 episodes, lasting 2 seconds (different than the previous burning type of pain) 8 out of 10 in severity	Pain during injection	Injection site pain	General disorders and administration site conditions
321-1-024	3	pain in the throat started towards the injection, lasting a minute, 7 out of 10 in severity	321-1-024	AE	3	16-05-2019 15:35:03	Adverse Events - 16-05-2019 14:35:10	pain in the throat started towards the injection, lasting a minute, 7 out of 10 in severity	Pain during injection	Injection site pain	General disorders and administration site conditions
321-1-024	7	Ear pain during the injection in the dosed ear, pressure type. 7 out of 10 in severity	321-1-024	AE	7	16-05-2019 15:40:22	Adverse Events - 16-05-2019 14:40:28	Ear pain during the injection in the dosed ear, pressure type. 7 out of 10 in severity	Pain during injection	Injection site pain	General disorders and administration site conditions
321-1-025	1	Ear pain during the injection. 6 out of 10 in severity, lasting only a couple of seconds	321-1-025	AE	1	10-06-2019 14:48:46	Adverse Events - 10-06-2019 13:48:46	Ear pain during the injection. 6 out of 10 in severity, lasting only a couple of seconds	Pain during injection	Injection site pain	General disorders and administration site conditions
321-1-025	2	Ear pain during the injection. 7 out of 10 in severity	321-1-025	AE	2	10-06-2019 14:50:09	Adverse Events - 10-06-2019 13:50:09	Ear pain during the injection. 7 out of 10 in severity	Pain during injection	Injection site pain	General disorders and administration site conditions
321-1-025	4	Pain during the injection in the dosed ear. Sharp-burning type. 7 out of 10 in severity. Lasting only seconds	321-1-025	AE	4	10-06-2019 14:53:59	Adverse Events - 10-06-2019 13:53:59	Pain during the injection in the dosed ear. Sharp-burning type. 7 out of 10 in severity. Lasting only seconds	Pain during injection	Injection site pain	General disorders and administration site conditions
321-1-026	1	ear pain (during the injection in the dosed ear) burning type, 6 out of 10 in severity	321-1-026	AE	1	09-07-2019 17:17:16	Adverse Events - 09-07-2019 16:17:16	ear pain (during the injection in the dosed ear) burning type, 6 out of 10 in severity	Pain during injection	Injection site pain	General disorders and administration site conditions
321-1-026	7	pain in the dosed ear during the injection. 5 out of 10 in severity. Resolved in seconds	321-1-026	AE	7	09-07-2019 17:35:09	Adverse Events - 09-07-2019 16:35:09	pain in the dosed ear during the injection. 5 out of 10 in severity. Resolved in seconds	Pain during injection	Injection site pain	General disorders and administration site conditions
321-1-027	1	pressure type of pain in the ear during the injection, lasting seconds.7 out of 10 in severity	321-1-027	AE	1	03-07-2019 15:35:14	Adverse Events - 03-07-2019 14:35:13	pressure type of pain in the ear during the injection, lasting seconds.7 out of 10 in severity	Pain during injection	Injection site pain	General disorders and administration site conditions
321-1-027	2	Burning type of pain on the right side of the face and scalp during the injection. 7 out of 10 in severity. Lasted for 2-3 seconds	321-1-027	AE	2	03-07-2019 15:56:10	Adverse Events - 03-07-2019 14:56:10	Burning type of pain on the right side of the face and scalp during the injection. 7 out of 10 in severity. Lasted for 2-3 seconds	Pain during injection	Injection site pain	General disorders and administration site conditions
321-1-027	3	Burning type of pain in the dosed ear during the injection. 7 out of 10 in severity	321-1-027	AE	3	03-07-2019 15:59:03	Adverse Events - 03-07-2019 14:59:03	Burning type of pain in the dosed ear during the injection. 7 out of 10 in severity	Pain during injection	Injection site pain	General disorders and administration site conditions
321-1-027	4	Burning type of pain in the face during the injection. 7 out of 10 in severity. Lasting seconds	321-1-027	AE	4	03-07-2019 16:00:35	Adverse Events - 03-07-2019 15:00:35	Burning type of pain in the face during the injection. 7 out of 10 in severity. Lasting seconds	Pain during injection	Injection site pain	General disorders and administration site conditions
321-1-027	7	Pain during the injection in the dosed ear7 out of 10 in severity. Lasting only 10-20 seconds. Burning type	321-1-027	AE	7	03-07-2019 16:10:22	Adverse Events - 03-07-2019 15:10:22	Pain during the injection in the dosed ear7 out of 10 in severity. Lasting only 10-20 seconds. Burning type	Pain during injection	Injection site pain	General disorders and administration site conditions
321-1-028	6	Pain in the ear during the injection	321-1-028	AE	6	01-07-2019 12:32:51	Adverse Events - 01-07-2019 11:32:51	Pain in the ear during the injection	Pain during injection	Injection site pain	General disorders and administration site conditions
321-1-028	7	pain in the dosed ear during the injection 4 out of 10 in severity	321-1-028	AE	7	01-07-2019 12:37:35	Adverse Events - 01-07-2019 11:37:35	pain in the dosed ear during the injection 4 out of 10 in severity	Pain during injection	Injection site pain	General disorders and administration site conditions
321-1-029	1	EAR PAIN DURING THE INJECTION. 5 OUT OF 10 IN SEVERITY	321-1-029	AE	1	29-07-2019 15:54:16	Adverse Events - 29-07-2019 14:54:16	EAR PAIN DURING THE INJECTION. 5 OUT OF 10 IN SEVERITY	Pain during injection	Injection site pain	General disorders and administration site conditions
321-1-029	2	PAIN DURING THE INJECTION IN THE DOSED EAR. SHARP PAIN 4.5 OUT OF 10 IN SEVERITY	321-1-029	AE	2	29-07-2019 15:55:08	Adverse Events - 29-07-2019 14:55:08	PAIN DURING THE INJECTION IN THE DOSED EAR. SHARP PAIN 4.5 OUT OF 10 IN SEVERITY	Pain during injection	Injection site pain	General disorders and administration site conditions
321-1-029	5	EAR PAIN DURING THE INJECTION. 3 OUT OF 10 IN SEVERITY. BURNING TYPE	321-1-029	AE	5	05-08-2019 17:41:57	Adverse Events - 05-08-2019 16:41:57	EAR PAIN DURING THE INJECTION. 3 OUT OF 10 IN SEVERITY. BURNING TYPE	Pain during injection	Injection site pain	General disorders and administration site conditions
321-1-030	1	Pain in the dosed ear during the injection. 11 out of 10 in severity	321-1-030	AE	1	29-07-2019 15:20:39	Adverse Events - 29-07-2019 14:20:39	Pain in the dosed ear during the injection. 11 out of 10 in severity	Pain during injection	Injection site pain	General disorders and administration site conditions
321-1-030	2	mild-moderate pain in the dosed ear during the injection. 3-4 out of 10 in severity.	321-1-030	AE	2	29-07-2019 15:21:54	Adverse Events - 29-07-2019 14:21:54	mild-moderate pain in the dosed ear during the injection. 3-4 out of 10 in severity.	Pain during injection	Injection site pain	General disorders and administration site conditions
321-1-030	4	pain during the injection in the dosed ear. 5 out of 10 in severity, pressure type.	321-1-030	AE	4	31-07-2019 15:29:25	Adverse Events - 31-07-2019 14:29:25	pain during the injection in the dosed ear. 5 out of 10 in severity, pressure type.	Pain during injection	Injection site pain	General disorders and administration site conditions
321-1-030	5	Ear ache. Ache in the dosed ear. Noticed at 2pm. Mild	321-1-030	AE	5	05-08-2019 17:18:59	Adverse Events - 05-08-2019 16:18:59	Ear ache. Ache in the dosed ear. Noticed at 2pm. Mild	Injection site pain	Injection site pain	General disorders and administration site conditions
322-1-001	5	pain in the ear during injection"	322-1-001	AE	5	23-04-2019 21:57:15	Adverse Events - 23-04-2019 22:57:16	pain in the ear during injection"	Pain during injection	Injection site pain	General disorders and administration site conditions
322-1-003	8	Pain in ear during injection (Right)	322-1-003	AE	8	30-05-2019 11:19:14	Adverse Events - 30-05-2019 12:19:15	Pain in ear during injection (Right)	Pain during injection	Injection site pain	General disorders and administration site conditions
322-1-004	13	Pain in ear during injection (left)	322-1-004	AE	13	05-06-2019 10:16:17	Adverse Events - 05-06-2019 11:16:12	Pain in ear during injection (left)	Pain during injection	Injection site pain	General disorders and administration site conditions
322-1-004	8	Pain in the ear during injection (left)	322-1-004	AE	8	28-05-2019 11:22:20	Adverse Events - 28-05-2019 12:22:20	Pain in the ear during injection (left)	Pain during injection	Injection site pain	General disorders and administration site conditions
322-1-005	1	Pain in the ear during injection	322-1-005	AE	1	30-07-2019 14:44:30	Adverse Events - 30-07-2019 15:44:29	Pain in the ear during injection	Pain during injection	Injection site pain	General disorders and administration site conditions
322-1-005	6	Pain in the ear during injection	322-1-005	AE	6	30-05-2019 23:07:21	Adverse Events - 31-05-2019 00:07:21	Pain in the ear during injection	Pain during injection	Injection site pain	General disorders and administration site conditions
322-1-009	6	Pain in ear during injection	322-1-009	AE	6	18-07-2019 15:27:14	Adverse Events - 18-07-2019 16:27:13	Pain in ear during injection	Pain during injection	Injection site pain	General disorders and administration site conditions
322-1-010	2	Pain in ear during injection	322-1-010	AE	2	18-07-2019 15:19:52	Adverse Events - 18-07-2019 16:19:51	Pain in ear during injection	Pain during injection	Injection site pain	General disorders and administration site conditions
322-1-010	5	Pain in ear during injection	322-1-010	AE	5	23-07-2019 15:08:04	Adverse Events - 23-07-2019 16:08:02	Pain in ear during injection	Pain during injection	Injection site pain	General disorders and administration site conditions
322-1-010	9	Pain during injection	322-1-010	AE	9	31-07-2019 10:19:39	Adverse Events - 31-07-2019 11:19:38	Pain during injection	Pain during injection	Injection site pain	General disorders and administration site conditions
323-1-001	1	ear burning pain during injection (10 seconds)	323-1-001	AE	1	03-07-2019 15:08:12	Adverse Events - 03-07-2019 15:08:14	ear burning pain during injection (10 seconds)	Pain during injection	Injection site pain	General disorders and administration site conditions
323-1-001	2	ear burning pain during injection	323-1-001	AE	2	03-07-2019 15:38:34	Adverse Events - 03-07-2019 15:38:33	ear burning pain during injection	Pain during injection	Injection site pain	General disorders and administration site conditions
323-1-001	3	ear burning pain during injection	323-1-001	AE	3	03-07-2019 15:41:54	Adverse Events - 03-07-2019 15:41:54	ear burning pain during injection	Pain during injection	Injection site pain	General disorders and administration site conditions
323-1-002	2	dull pain during injection	323-1-002	AE	2	13-08-2019 10:39:02	Adverse Events - 13-08-2019 10:39:02	dull pain during injection	Pain during injection	Injection site pain	General disorders and administration site conditions
323-1-005	1	pain during injection, 10 seconds, burning	323-1-005	AE	1	15-08-2019 10:27:57	Adverse Events - 15-08-2019 10:27:56	pain during injection, 10 seconds, burning	Pain during injection	Injection site pain	General disorders and administration site conditions
323-1-005	2	pain during injection, 10 seconds, burning	323-1-005	AE	2	15-08-2019 10:29:36	Adverse Events - 15-08-2019 10:29:36	pain during injection, 10 seconds, burning	Pain during injection	Injection site pain	General disorders and administration site conditions
323-1-005	3	pain during injection, 10 seconds, burning	323-1-005	AE	3	15-08-2019 10:30:46	Adverse Events - 15-08-2019 10:30:46	pain during injection, 10 seconds, burning	Pain during injection	Injection site pain	General disorders and administration site conditions
323-1-006	1	pain in the injected ear during injection, 10 seconds	323-1-006	AE	1	20-08-2019 09:50:28	Adverse Events - 20-08-2019 09:50:28	pain in the injected ear during injection, 10 seconds	Pain during injection	Injection site pain	General disorders and administration site conditions
323-1-006	2	mild pain in injected ear during injection, 10 seconds	323-1-006	AE	2	20-08-2019 09:52:45	Adverse Events - 20-08-2019 09:52:45	mild pain in injected ear during injection, 10 seconds	Pain during injection	Injection site pain	General disorders and administration site conditions
323-1-006	3	mild pain in injected ear during injection, 10 seconds	323-1-006	AE	3	20-08-2019 09:54:27	Adverse Events - 20-08-2019 09:54:27	mild pain in injected ear during injection, 10 seconds	Pain during injection	Injection site pain	General disorders and administration site conditions
323-1-007	1	burning pain during injection in injected ear	323-1-007	AE	1	16-09-2019 18:15:02	Adverse Events - 16-09-2019 18:15:02	burning pain during injection in injected ear	Pain during injection	Injection site pain	General disorders and administration site conditions
323-1-007	2	burning pain during injection in injected ear	323-1-007	AE	2	16-09-2019 18:16:51	Adverse Events - 16-09-2019 18:16:51	burning pain during injection in injected ear	Pain during injection	Injection site pain	General disorders and administration site conditions
323-1-008	1	ear pain (burning) during injection	323-1-008	AE	1	17-09-2019 16:45:19	Adverse Events - 17-09-2019 16:45:19	ear pain (burning) during injection	Pain during injection	Injection site pain	General disorders and administration site conditions
323-1-008	2	ear pain (burning) during injection	323-1-008	AE	2	17-09-2019 16:48:46	Adverse Events - 17-09-2019 16:48:46	ear pain (burning) during injection	Pain during injection	Injection site pain	General disorders and administration site conditions
323-1-008	3	ear pain (burning) during injection	323-1-008	AE	3	17-09-2019 16:50:36	Adverse Events - 17-09-2019 16:50:36	ear pain (burning) during injection	Pain during injection	Injection site pain	General disorders and administration site conditions
323-1-009	1	ear pain (burning) during injection	323-1-009	AE	1	17-09-2019 18:24:05	Adverse Events - 17-09-2019 18:24:05	ear pain (burning) during injection	Pain during injection	Injection site pain	General disorders and administration site conditions
323-1-009	2	ear pain (burning) during injection	323-1-009	AE	2	17-09-2019 18:25:56	Adverse Events - 17-09-2019 18:25:57	ear pain (burning) during injection	Pain during injection	Injection site pain	General disorders and administration site conditions
323-1-009	3	ear pain (burning) during injection	323-1-009	AE	3	17-09-2019 18:26:42	Adverse Events - 17-09-2019 18:26:43	ear pain (burning) during injection	Pain during injection	Injection site pain	General disorders and administration site conditions
323-1-010	2	burning pain during injection, 10 seconds	323-1-010	AE	2	16-08-2019 11:32:04	Adverse Events - 16-08-2019 11:32:04	burning pain during injection, 10 seconds	Pain during injection	Injection site pain	General disorders and administration site conditions
323-1-010	3	burning pain during injection, 10 seconds	323-1-010	AE	3	16-08-2019 11:35:19	Adverse Events - 16-08-2019 11:35:19	burning pain during injection, 10 seconds	Pain during injection	Injection site pain	General disorders and administration site conditions
323-1-010	4	burning pain during injection, 10 seconds	323-1-010	AE	4	16-08-2019 11:40:53	Adverse Events - 16-08-2019 11:40:54	burning pain during injection, 10 seconds	Pain during injection	Injection site pain	General disorders and administration site conditions
323-1-012	1	burning pain during injection, 10 seconds	323-1-012	AE	1	20-08-2019 13:01:40	Adverse Events - 20-08-2019 13:01:40	burning pain during injection, 10 seconds	Pain during injection	Injection site pain	General disorders and administration site conditions
323-1-012	2	burning pain during injection, 10 seconds	323-1-012	AE	2	20-08-2019 13:07:40	Adverse Events - 20-08-2019 13:07:40	burning pain during injection, 10 seconds	Pain during injection	Injection site pain	General disorders and administration site conditions
323-1-013	1	burning pain during injection in the injected ear (approx. 10 sec)	323-1-013	AE	1	16-09-2019 11:54:14	Adverse Events - 16-09-2019 11:54:14	burning pain during injection in the injected ear (approx. 10 sec)	Pain during injection	Injection site pain	General disorders and administration site conditions
323-1-013	3	burning pain in injected ear during injection	323-1-013	AE	3	16-09-2019 12:01:21	Adverse Events - 16-09-2019 12:01:21	burning pain in injected ear during injection	Pain during injection	Injection site pain	General disorders and administration site conditions
323-1-013	5	buring pain in injected ear during injection (approx. 10 sec)	323-1-013	AE	5	16-09-2019 12:06:48	Adverse Events - 16-09-2019 12:06:48	buring pain in injected ear during injection (approx. 10 sec)	Pain during injection	Injection site pain	General disorders and administration site conditions
321-1-020	5	mild itchiness in the dosed ear, not bothersome	321-1-020	AE	5	10-06-2019 13:04:49	Adverse Events - 10-06-2019 12:04:49	mild itchiness in the dosed ear, not bothersome	Injection site itching	Injection site pruritus	General disorders and administration site conditions
321-1-004	16	itchiness in the dosed ear, felt once a day, mild	321-1-004	AE	16	14-05-2019 23:26:22	Adverse Events - 14-05-2019 22:26:27	itchiness in the dosed ear, felt once a day, mild	Injection site itching	Injection site pruritus	General disorders and administration site conditions
322-1-002	5	injection site pruritus	322-1-002	AE	5	27-05-2019 11:59:27	Adverse Events - 27-05-2019 12:59:29	injection site pruritus	Injection site pruritus	Injection site pruritus	General disorders and administration site conditions
322-1-007	11	Itching of the injected ear (skin external auditory canal)	322-1-007	AE	11	10-10-2019 10:35:46	Adverse Events - 10-10-2019 11:35:47	Itching of the injected ear (skin external auditory canal)	Injection site itching	Injection site pruritus	General disorders and administration site conditions
321-1-016	13	pain inthe ear when wearing hearing device 4 out of 10 in severity, not bother some left ear	321-1-016	AE	13	06-03-2020 15:20:39	Adverse Events - 06-03-2020 14:20:39	pain inthe ear when wearing hearing device 4 out of 10 in severity, not bother some left ear	Medical device pain	Medical device pain	General disorders and administration site conditions
321-1-004	9	pain in the dosed ear - stabbing like pain in the ear when participant moves their head, lasts seconds, 3 out of 10 in severity	321-1-004	AE	9	14-05-2019 23:10:10	Adverse Events - 14-05-2019 22:10:15	pain in the dosed ear - stabbing like pain in the ear when participant moves their head, lasts seconds, 3 out of 10 in severity	Prick pain feeling	Pain	General disorders and administration site conditions
321-1-026	6	pin-prick like pain in the dosed ear. Stable. Resolved on the following day	321-1-026	AE	6	09-07-2019 17:32:49	Adverse Events - 09-07-2019 16:32:49	pin-prick like pain in the dosed ear. Stable. Resolved on the following day	Prick pain feeling	Pain	General disorders and administration site conditions
322-1-003	1	Radiating pain to the Jaw (Right)	322-1-003	AE	1	24-05-2019 14:17:36	Adverse Events - 24-05-2019 15:17:36	Radiating pain to the Jaw (Right)	Radiating pain	Pain	General disorders and administration site conditions
321-1-006	8	Lump feeling in the throat (participant thought that he was having a cold)	321-1-006	AE	8	15-05-2019 00:01:17	Adverse Events - 14-05-2019 23:01:17	Lump feeling in the throat (participant thought that he was having a cold)	Lump feeling in throat	Sensation of foreign body	General disorders and administration site conditions
321-1-002	9	Constant bothersome sensation of floatiness and tiredness	321-1-002	AE	9	07-04-2020 15:23:13	Adverse Events - 07-04-2020 14:23:13	Constant bothersome sensation of floatiness and tiredness	Feeling floating Tiredness	Feeling abnormal Fatigue	General disorders and administration site conditions General disorders and administration site conditions
321-1-005	6	hay fever (runny nose, sneezing)	321-1-005	AE	6	14-05-2019 23:46:36	Adverse Events - 14-05-2019 22:46:36	hay fever (runny nose, sneezing)	Hay fever	Seasonal allergy	Immune system disorders
000-1-003	14	Fungal infection in right big toe	000-1-003	AE	14	01-10-2019 16:04:17	Adverse Events - 01-10-2019 15:04:17	Fungal infection in right big toe	Fungal infection	Fungal infection	Infections and infestations
322-1-005	16	infected mosquito bite, right abdomen	322-1-005	AE	16	08-07-2019 12:36:29	Adverse Events - 08-07-2019 13:36:26	infected mosquito bite, right abdomen	Infected insect bite	Infected bite	Infections and infestations
			323-1-004	AE	6			Otitis externa left after hearing aid fitting	Left otitis externa	Otitis externa	Infections and infestations
321-1-004	17	upper airway infection (sore throat, runny nose)	321-1-004	AE	17	14-05-2019 23:27:39	Adverse Events - 14-05-2019 22:27:44	upper airway infection (sore throat, runny nose)	Upper respiratory infection	Upper respiratory tract infection	Infections and infestations
321-1-005	5	upper airway infection (lasted for a week) (runny nose, sneezing)	321-1-005	AE	5	14-05-2019 23:44:51	Adverse Events - 14-05-2019 22:44:51	upper airway infection (lasted for a week) (runny nose, sneezing)	Upper respiratory infection	Upper respiratory tract infection	Infections and infestations
321-1-002	5	Upper airway infection- (mild nasal congestion+mild runny nose)	321-1-002	AE	5	10-06-2019 12:07:11	Adverse Events - 10-06-2019 11:07:11	Upper airway infection- (mild nasal congestion+mild runny nose)	Upper respiratory infection	Upper respiratory tract infection	Infections and infestations
323-1-001	5	chest brusing	323-1-001	AE	5	16-08-2019 13:20:55	Adverse Events - 16-08-2019 13:20:55	chest brusing	Bruising of chest	Contusion	Injury, poisoning and procedural complications
321-1-010	1	swelling of face (left eyebrow) participant accidentally walked into a door and hit his head- no concerning medical issues	321-1-010	AE	1	15-05-2019 10:07:30	Adverse Events - 15-05-2019 09:07:30	swelling of face (left eyebrow) participant accidentally walked into a door and hit his head- no concerning medical issues	Face injury	Face injury	Injury, poisoning and procedural complications
322-1-007	15	Injury 1st finger of the right foot,trauma	322-1-007	AE	15	29-07-2019 13:51:34	Adverse Events - 29-07-2019 14:51:33	Injury 1st finger of the right foot,trauma	Toe injury	Limb injury	Injury, poisoning and procedural complications
321-1-002	4	dizziness following the injection, mild, 4 out of 10 in severity, lasting only a minute	321-1-002	AE	4	10-06-2019 12:05:58	Adverse Events - 10-06-2019 11:05:58	dizziness following the injection, mild, 4 out of 10 in severity, lasting only a minute	Post procedural dizziness	Procedural dizziness	Injury, poisoning and procedural complications
321-1-002	7	Dizziness after standing up. Following dose 1 after 2 hours. No nausea, mild. Less than a minute	321-1-002	AE	7	03-07-2019 14:33:52	Adverse Events - 03-07-2019 13:33:52	Dizziness after standing up. Following dose 1 after 2 hours. No nausea, mild. Less than a minute	Post procedural dizziness	Procedural dizziness	Injury, poisoning and procedural complications
321-1-004	3	Dizziness following the injection (feeling wobbly) lasting 5 minutes	321-1-004	AE	3	15-04-2019 20:38:08	Adverse Events - 15-04-2019 19:38:08	Dizziness following the injection (feeling wobbly) lasting 5 minutes	Post procedural dizziness	Procedural dizziness	Injury, poisoning and procedural complications
321-1-010	3	dizziness: started during the injection, described as a similar sensation felt when the caloric tests are done. This sensation went away when the injection was completed	321-1-010	AE	3	15-05-2019 10:11:31	Adverse Events - 15-05-2019 09:11:31	dizziness: started during the injection, described as a similar sensation felt when the caloric tests are done. This sensation went away when the injection was completed	Procedural dizziness	Procedural dizziness	Injury, poisoning and procedural complications
321-1-016	11	mild dizziness following the injection, 3 out of 10 in severity	321-1-016	AE	11	16-05-2019 14:55:52	Adverse Events - 16-05-2019 13:55:58	mild dizziness following the injection, 3 out of 10 in severity	Post procedural dizziness	Procedural dizziness	Injury, poisoning and procedural complications
321-1-016	4	dizziness (feeling giddy) during the injection, lasting 30 seconds, mild, no nausea	321-1-016	AE	4	15-05-2019 10:51:44	Adverse Events - 15-05-2019 09:51:44	dizziness (feeling giddy) during the injection, lasting 30 seconds, mild, no nausea	Procedural dizziness	Procedural dizziness	Injury, poisoning and procedural complications
321-1-022	6	Dizziness during the injection, short spinning sensation, lasting only seconds, 2 out of 10 in severity	321-1-022	AE	6	16-05-2019 15:25:39	Adverse Events - 16-05-2019 14:25:46	Dizziness during the injection, short spinning sensation, lasting only seconds, 2 out of 10 in severity	Procedural dizziness	Procedural dizziness	Injury, poisoning and procedural complications
321-1-024	6	mild dizziness right after the injection, Lasting seconds, 3 out of 10 in severity	321-1-024	AE	6	16-05-2019 15:39:26	Adverse Events - 16-05-2019 14:39:33	mild dizziness right after the injection, Lasting seconds, 3 out of 10 in severity	Post procedural dizziness	Procedural dizziness	Injury, poisoning and procedural complications
321-1-025	5	dizziness during the injection. resolved when the injection was over. Moderate severity	321-1-025	AE	5	22-08-2019 15:24:18	Adverse Events - 22-08-2019 14:24:18	dizziness during the injection. resolved when the injection was over. Moderate severity	Procedural dizziness	Procedural dizziness	Injury, poisoning and procedural complications
321-1-024	5	Headache after the injection. 4 out of 10 in severity, felt at the top of the head	321-1-024	AE	5	16-05-2019 15:38:39	Adverse Events - 16-05-2019 14:38:46	Headache after the injection. 4 out of 10 in severity, felt at the top of the head	Post procedural headache	Procedural headache	Injury, poisoning and procedural complications
321-1-010	5	Post-procedural pain (Dull pain in the left (dosed) ear following the injection, lasting 20 minutes.)	321-1-010	AE	5	15-05-2019 10:16:25	Adverse Events - 15-05-2019 09:16:25	Post-procedural pain (Dull pain in the left (dosed) ear following the injection, lasting 20 minutes.)	Post procedural pain	Procedural pain	Injury, poisoning and procedural complications
321-1-015	5	sharp pain in the dosed ear, lastting seconds. 6 out of 10 in severity	321-1-015	AE	5	15-05-2019 10:42:06	Adverse Events - 15-05-2019 09:42:06	sharp pain in the dosed ear, lastting seconds. 6 out of 10 in severity	Post procedural pain	Procedural pain	Injury, poisoning and procedural complications
321-1-015	6	sharp pain in the dosed ear lasting seconds, 6 out of 10 in severity	321-1-015	AE	6	15-05-2019 10:43:06	Adverse Events - 15-05-2019 09:43:06	sharp pain in the dosed ear lasting seconds, 6 out of 10 in severity	Post procedural pain	Procedural pain	Injury, poisoning and procedural complications
321-1-016	5	throat pain, after the injection, aching 4 out of 10 in severity	321-1-016	AE	5	15-05-2019 10:54:15	Adverse Events - 15-05-2019 09:54:15	throat pain, after the injection, aching 4 out of 10 in severity	Post procedural pain	Procedural pain	Injury, poisoning and procedural complications
321-1-020	2	pain felt in the throat after the injection, radiating to the left ear. Pressure type. 8 out of 10 in severity, started 15 minutes after the injection, lasted for an hour	321-1-020	AE	2	10-06-2019 13:00:27	Adverse Events - 10-06-2019 12:00:27	pain felt in the throat after the injection, radiating to the left ear. Pressure type. 8 out of 10 in severity, started 15 minutes after the injection, lasted for an hour	Post procedural pain	Procedural pain	Injury, poisoning and procedural complications
321-1-021	3	sore throat, following the injection. 2 out of 10 in severity	321-1-021	AE	3	16-05-2019 15:13:44	Adverse Events - 16-05-2019 14:13:51	sore throat, following the injection. 2 out of 10 in severity	Post procedural pain	Procedural pain	Injury, poisoning and procedural complications
321-1-022	2	mild pain in the dosed ear following the injection, burning type	321-1-022	AE	2	16-05-2019 15:19:54	Adverse Events - 16-05-2019 14:20:01	mild pain in the dosed ear following the injection, burning type	Post procedural pain	Procedural pain	Injury, poisoning and procedural complications
321-1-023	2	dull pain in the dosed ear following the injection. 6 out of 10 in severity	321-1-023	AE	2	10-06-2019 13:28:51	Adverse Events - 10-06-2019 12:28:51	dull pain in the dosed ear following the injection. 6 out of 10 in severity	Post procedural pain	Procedural pain	Injury, poisoning and procedural complications
321-1-026	12	sharp pain in the dosed ear. Woke the participant up at night. Moderate severity. Lasted for a couple of seconds	321-1-026	AE	12	09-07-2019 17:44:27	Adverse Events - 09-07-2019 16:44:27	sharp pain in the dosed ear. Woke the participant up at night. Moderate severity. Lasted for a couple of seconds	Post procedural pain	Procedural pain	Injury, poisoning and procedural complications
321-1-028	2	post procedural ear pain . mild ache in the dosed ear 4 out of 10 in severity	321-1-028	AE	2	01-07-2019 12:15:43	Adverse Events - 01-07-2019 11:15:43	post procedural ear pain . mild ache in the dosed ear 4 out of 10 in severity	Post procedural pain	Procedural pain	Injury, poisoning and procedural complications
322-1-002	2	Post procedural pain in ear	322-1-002	AE	2	01-08-2019 11:32:47	Adverse Events - 01-08-2019 12:32:43	Post procedural pain in ear	Post procedural pain	Procedural pain	Injury, poisoning and procedural complications
322-1-002	6	Post procedural pain in ear	322-1-002	AE	6	22-05-2019 21:25:07	Adverse Events - 22-05-2019 22:25:07	Post procedural pain in ear	Post procedural pain	Procedural pain	Injury, poisoning and procedural complications
322-1-007	13	otalgia after the injection	322-1-007	AE	13	14-07-2019 21:19:19	Adverse Events - 14-07-2019 22:19:22	otalgia after the injection	Post procedural pain	Procedural pain	Injury, poisoning and procedural complications
322-1-009	5	otalgia (right ear) for 30'' after the injection	322-1-009	AE	5	11-07-2019 13:53:20	Adverse Events - 11-07-2019 14:53:20	otalgia (right ear) for 30'' after the injection	Post procedural pain	Procedural pain	Injury, poisoning and procedural complications
322-1-009	9	Post procedural pain in ear (right)	322-1-009	AE	9	18-07-2019 15:35:06	Adverse Events - 18-07-2019 16:35:04	Post procedural pain in ear (right)	Post procedural pain	Procedural pain	Injury, poisoning and procedural complications
323-1-014	1	burning pain for 10 sec in injected ear after injection	323-1-014	AE	1	29-07-2019 15:22:53	Adverse Events - 29-07-2019 15:22:52	burning pain for 10 sec in injected ear after injection	Post procedural pain	Procedural pain	Injury, poisoning and procedural complications
323-1-014	2	pain, burning in injected ear for 10 sec after injection	323-1-014	AE	2	29-07-2019 15:25:42	Adverse Events - 29-07-2019 15:25:41	pain, burning in injected ear for 10 sec after injection	Post procedural pain	Procedural pain	Injury, poisoning and procedural complications
323-1-014	3	buring pain for 10 sec in injected ear after injection	323-1-014	AE	3	19-08-2019 14:57:11	Adverse Events - 19-08-2019 14:57:09	buring pain for 10 sec in injected ear after injection	Post procedural pain	Procedural pain	Injury, poisoning and procedural complications
000-1-004	13	Bruising inferior part of the ear canal	000-1-004	AE	13	01-10-2019 16:30:21	Adverse Events - 01-10-2019 15:30:21	Bruising inferior part of the ear canal	Ear canal abrasion	Ear canal abrasion	Injury, poisoning and procedural complications
323-1-014	4	broken left shoulder	323-1-014	AE	4	30-03-2020 13:55:04	Adverse Events - 30-03-2020 13:55:04	broken left shoulder	Shoulder fracture	Upper limb fracture	Injury, poisoning and procedural complications
321-1-013	3	Hearing test abnormal (drop in the hearing levels in pure tone audiometry (PTA) compared to screening)	321-1-013	AE	3	15-05-2019 10:35:26	Adverse Events - 15-05-2019 09:35:26	Hearing test abnormal (drop in the hearing levels in pure tone audiometry (PTA) compared to screening)	Hearing test abnormal	Acoustic stimulation tests abnormal	Investigations
			322-1-005	AE	16			reduction of speech perception	Speech audiometry abnormal	Audiogram abnormal	Investigations
323-1-007	4	Increased blood pressure	323-1-007	AE	4	16-10-2019 11:48:26	Adverse Events - 16-10-2019 11:48:26	Increased blood pressure	Increased blood pressure	Blood pressure increased	Investigations
321-1-022	9	Q wave present on ECGs (Abnormal ECG,)(Cardiologist noticed this was also present at screening ECGs but not as prominent). Participant does not have any cardiac symptoms, Echocardiogram scheduled.	321-1-022	AE	9	11-09-2019 14:30:09	Adverse Events - 11-09-2019 13:30:09	Q wave present on ECGs (Abnormal ECG,)(Cardiologist noticed this was also present at screening ECGs but not as prominent). Participant does not have any cardiac symptoms, Echocardiogram scheduled.	Presence of Q wave	Electrocardiogram Q waves	Investigations
321-1-023	12	Laboratory test abnormal (participant's post Dose 2 lab results: Hb, RBC, creatinine, total protein were abnormal, indicating of a kidney problem. He is asymptomatic, GP is informed)	321-1-023	AE	12	22-08-2019 15:10:40	Adverse Events - 22-08-2019 14:10:40	Laboratory test abnormal (participant's post Dose 2 lab results: Hb, RBC, creatinine, total protein were abnormal, indicating of a kidney problem. He is asymptomatic, GP is informed)	Laboratory test abnormal	Laboratory test abnormal	Investigations
321-1-027	8	Abnormal lab test results (High Creatinine levels in lab tests. This was also noticed by participant's GP, his antihypertensive medication "Indapamide" was discontinued. Further tests will be done by the GP)	321-1-027	AE	8	22-08-2019 15:57:38	Adverse Events - 22-08-2019 14:57:38	Abnormal lab test results (High Creatinine levels in lab tests. This was also noticed by participant's GP, his antihypertensive medication "Indapamide" was discontinued. Further tests will be done by the GP)	Lab test abnormal	Laboratory test abnormal	Investigations
322-1-007	1	Diabetes mellitus type 2 dignosed after screening visit	322-1-007	AE	1	24-06-2019 23:09:46	Adverse Events - 25-06-2019 00:09:46	Diabetes mellitus type 2 dignosed after screening visit	Type 2 diabetes mellitus	Type 2 diabetes mellitus	Metabolism and nutrition disorders
000-1-001	15	severe hip pain awaiting hip replacement surgery	000-1-001	AE	15	01-10-2019 13:34:18	Adverse Events - 01-10-2019 12:34:18	severe hip pain awaiting hip replacement surgery	Pain in hip	Arthralgia	Musculoskeletal and connective tissue disorders
321-1-026	13	arthritis single joint (swelling of sternoclavicular joint)	321-1-026	AE	13	09-07-2019 17:51:03	Adverse Events - 09-07-2019 16:51:03	arthritis single joint (swelling of sternoclavicular joint)	Arthritis single joint	Arthritis	Musculoskeletal and connective tissue disorders
322-1-002	1	Musculosceletal Pain of the right foot (Probable diagnosis: pain due to fatigue)	322-1-002	AE	1	10-05-2019 13:10:49	Adverse Events - 10-05-2019 14:10:51	Musculosceletal Pain of the right foot (Probable diagnosis: pain due to fatigue)	Pain in foot	Pain in extremity	Musculoskeletal and connective tissue disorders
323-1-013	6	pain in left calcanela area	323-1-013	AE	6	18-09-2019 09:08:31	Adverse Events - 18-09-2019 09:08:31	pain in left calcanela area	Pain in heel	Pain in extremity	Musculoskeletal and connective tissue disorders
321-1-010	5	Jaw pain (dull ache on the left side of the jaw on the day of the injection) resolved the next day, 2 out of 10 in severity)	321-1-010	AE	5	15-05-2019 10:17:53	Adverse Events - 15-05-2019 09:17:53	Jaw pain (dull ache on the left side of the jaw on the day of the injection) resolved the next day, 2 out of 10 in severity)	Jaw pain	Pain in jaw	Musculoskeletal and connective tissue disorders
321-1-024	9	mild jaw pain - right side	321-1-024	AE	9	15-08-2019 15:18:29	Adverse Events - 15-08-2019 14:18:29	mild jaw pain - right side	Jaw pain	Pain in jaw	Musculoskeletal and connective tissue disorders
322-1-003	5	Pain in the jaw during chewing (Right)	322-1-003	AE	5	24-05-2019 14:32:22	Adverse Events - 24-05-2019 15:32:22	Pain in the jaw during chewing (Right)	Jaw pain	Pain in jaw	Musculoskeletal and connective tissue disorders
322-1-003	6	Clicking sound when chewing	322-1-003	AE	6	24-05-2019 14:34:51	Adverse Events - 24-05-2019 15:34:51	Clicking sound when chewing	Jaw clicking	Temporomandibular joint syndrome	Musculoskeletal and connective tissue disorders
323-1-002	3	Benign urinary bladder tumor	323-1-002	AE	3	02-01-2020 08:58:06	Adverse Events - 02-01-2020 08:58:06	Benign urinary bladder tumor	Benign bladder neoplasm NOS	Benign neoplasm of bladder	Neoplasms benign, malignant, and unspecified (incl cysts and polyps)
000-1-005	23	Dizzy spells once a week for the last two months. 5 out of 10 in severity	000-1-005	AE	23	01-10-2019 17:18:26	Adverse Events - 01-10-2019 16:18:26	Dizzy spells once a week for the last two months. 5 out of 10 in severity	Dizziness	Dizziness	Nervous system disorders
321-1-004	7	lightheadedness (feeling a a bit floaty, not a spinning sensation)	321-1-004	AE	7	14-05-2019 23:06:40	Adverse Events - 14-05-2019 22:06:45	lightheadedness (feeling a a bit floaty, not a spinning sensation)	Lightheadedness	Dizziness	Nervous system disorders
321-1-016	8	lightheadedness- happened upon waking up, when getting out of bed	321-1-016	AE	8	15-05-2019 10:57:59	Adverse Events - 15-05-2019 09:57:59	lightheadedness- happened upon waking up, when getting out of bed	Lightheadedness	Dizziness	Nervous system disorders
321-1-022	8	Light-headedness following the injection. Mild	321-1-022	AE	8	15-08-2019 17:58:24	Adverse Events - 15-08-2019 16:58:24	Light-headedness following the injection. Mild	Lightheadedness	Dizziness	Nervous system disorders
321-1-023	11	lightheadedness, no spinning sensation. Happened a couple of times last week without a trigger	321-1-023	AE	11	22-08-2019 15:09:08	Adverse Events - 22-08-2019 14:09:08	lightheadedness, no spinning sensation. Happened a couple of times last week without a trigger	Lightheadedness	Dizziness	Nervous system disorders
321-1-023	13	Lightheadedness. 3 out of 10 in severity. Fairly constant. It is worse when driving.	321-1-023	AE	13	02-10-2019 11:08:48	Adverse Events - 02-10-2019 10:08:48	Lightheadedness. 3 out of 10 in severity. Fairly constant. It is worse when driving.	Lightheadedness	Dizziness	Nervous system disorders
321-1-024	13	short episodes of dizziness when in bed before going to sleep lasting for 1-2 seconds. Not affected by head movements, no spinning sensation. mild	321-1-024	AE	13	20-08-2019 18:31:23	Adverse Events - 20-08-2019 17:31:23	short episodes of dizziness when in bed before going to sleep lasting for 1-2 seconds. Not affected by head movements, no spinning sensation. mild	Dizziness	Dizziness	Nervous system disorders
322-1-001	2	Dizziness	322-1-001	AE	2	19-04-2019 14:28:51	Adverse Events - 19-04-2019 15:28:51	Dizziness	Dizziness	Dizziness	Nervous system disorders
322-1-004	4	Dizziness	322-1-004	AE	4	21-05-2019 14:57:30	Adverse Events - 21-05-2019 15:57:31	Dizziness	Dizziness	Dizziness	Nervous system disorders
322-1-005	12	Dizziness	322-1-005	AE	12	07-06-2019 15:00:41	Adverse Events - 07-06-2019 16:00:39	Dizziness	Dizziness	Dizziness	Nervous system disorders
322-1-007	4	Dizziness	322-1-007	AE	4	24-06-2019 23:53:15	Adverse Events - 25-06-2019 00:53:15	Dizziness	Dizziness	Dizziness	Nervous system disorders
322-1-010	13	dizziness	322-1-010	AE	13	10-09-2019 10:21:28	Adverse Events - 10-09-2019 11:21:26	dizziness	Dizziness	Dizziness	Nervous system disorders
322-1-010	7	Dizziness	322-1-010	AE	7	23-07-2019 15:13:04	Adverse Events - 23-07-2019 16:13:03	Dizziness	Dizziness	Dizziness	Nervous system disorders
000-1-005	20	taste altered	000-1-005	AE	20	01-10-2019 17:13:51	Adverse Events - 01-10-2019 16:13:51	taste altered	Taste altered	Dysgeusia	Nervous system disorders
321-1-006	6	altered taste (acidic taste in the mouth) started 20 minutes after the injection, lasting only seconds	321-1-006	AE	6	14-05-2019 23:59:00	Adverse Events - 14-05-2019 22:59:00	altered taste (acidic taste in the mouth) started 20 minutes after the injection, lasting only seconds	Taste altered	Dysgeusia	Nervous system disorders
322-1-002	3	Bitter taste	322-1-002	AE	3	01-08-2019 11:34:20	Adverse Events - 01-08-2019 12:34:19	Bitter taste	Taste bitter	Dysgeusia	Nervous system disorders
322-1-005	3	bitter taste	322-1-005	AE	3	30-07-2019 14:49:22	Adverse Events - 30-07-2019 15:49:21	bitter taste	Taste bitter	Dysgeusia	Nervous system disorders
321-1-006	2	taste altered (acidic taste in the mouth)	321-1-006	AE	2	14-05-2019 23:51:08	Adverse Events - 14-05-2019 22:51:08	taste altered (acidic taste in the mouth)	Taste altered	Dysgeusia	Nervous system disorders
321-1-001	7	headache at the back of the head (occipital area) 2 out of 10 in severity	321-1-001	AE	7	14-05-2019 17:46:13	Adverse Events - 14-05-2019 16:46:12	headache at the back of the head (occipital area) 2 out of 10 in severity	Occipital headache	Headache	Nervous system disorders
321-1-003	6	Posterior (occipital) headache	321-1-003	AE	6	31-03-2020 10:34:48	Adverse Events - 31-03-2020 09:34:48	Posterior (occipital) headache	Occipital headache	Headache	Nervous system disorders
321-1-008	4	headache: in the left temporal region, this is an episodic pain throughout the day, participant thinks it is due to reading glasses, 1 out of 10 in severity	321-1-008	AE	4	15-05-2019 00:14:31	Adverse Events - 14-05-2019 23:14:30	headache: in the left temporal region, this is an episodic pain throughout the day, participant thinks it is due to reading glasses, 1 out of 10 in severity	Headache temporal	Headache	Nervous system disorders
321-1-021	5	frontal headache lasting couple of hours (in duration) no associated symptoms-no precipitating/aggravating factors	321-1-021	AE	5	12-02-2020 15:18:57	Adverse Events - 12-02-2020 14:18:57	frontal headache lasting couple of hours (in duration) no associated symptoms-no precipitating/aggravating factors	Frontal headache	Headache	Nervous system disorders
321-1-023	14	Headaches	321-1-023	AE	14	02-10-2019 11:13:44	Adverse Events - 02-10-2019 10:13:44	Headaches	Headache	Headache	Nervous system disorders
322-1-001	4	Headache	322-1-001	AE	4	19-04-2019 14:45:17	Adverse Events - 19-04-2019 15:45:17	Headache	Headache	Headache	Nervous system disorders
322-1-003	3	Headache	322-1-003	AE	3	24-05-2019 14:20:05	Adverse Events - 24-05-2019 15:20:05	Headache	Headache	Headache	Nervous system disorders
322-1-004	14	Nystagmus during microsuction of local anaesthetic	322-1-004	AE	14	05-06-2019 10:39:00	Adverse Events - 05-06-2019 11:39:01	Nystagmus during microsuction of local anaesthetic	Nystagmus	Nystagmus	Nervous system disorders
000-1-002	30	Sciatic neuralgia - Sciatic nerve pain	000-1-002	AE	30	01-10-2019 15:07:15	Adverse Events - 01-10-2019 14:07:15	Sciatic neuralgia - Sciatic nerve pain	Sciatic neuralgia	Sciatica	Nervous system disorders
321-1-030	7	trigeminal neuralgia	321-1-030	AE	7	07-04-2020 15:49:07	Adverse Events - 07-04-2020 14:49:07	trigeminal neuralgia	Trigeminal neuralgia	Trigeminal neuralgia	Nervous system disorders
000-1-002	12	feeling anxious	000-1-002	AE	12	01-10-2019 14:41:51	Adverse Events - 01-10-2019 13:41:50	feeling anxious	Feeling anxious	Anxiety	Psychiatric disorders
000-1-004	14	insomnia	000-1-004	AE	14	01-10-2019 16:31:50	Adverse Events - 01-10-2019 15:31:50	insomnia	Insomnia	Insomnia	Psychiatric disorders
321-1-006	9	insomnia got worse (participant has been suffering from insomnia before, but it got worse)0	321-1-006	AE	9	15-05-2019 00:04:25	Adverse Events - 14-05-2019 23:04:25	insomnia got worse (participant has been suffering from insomnia before, but it got worse)0	Insomnia exacerbated	Insomnia	Psychiatric disorders
321-1-001	8	increased frequency of urinating at night	321-1-001	AE	8	14-05-2019 17:48:15	Adverse Events - 14-05-2019 16:48:15	increased frequency of urinating at night	Nocturia aggravated	Nocturia	Renal and urinary disorders
000-1-004	15	benign prostate hyperplasia- worsening of symptoms	000-1-004	AE	15	01-10-2019 16:33:08	Adverse Events - 01-10-2019 15:33:08	benign prostate hyperplasia- worsening of symptoms	Benign prostatic hyperplasia	Benign prostatic hyperplasia	Reproductive system and breast disorders
000-1-002	28	uterine bleeding -due to intra-uterine coil	000-1-002	AE	28	01-10-2019 15:04:44	Adverse Events - 01-10-2019 14:04:44	uterine bleeding -due to intra-uterine coil	Uterine bleeding	Uterine haemorrhage	Reproductive system and breast disorders
321-1-001	3	Mild epistaxis	321-1-001	AE	3	27-03-2019 15:50:53	Adverse Events - 27-03-2019 14:50:53	Mild epistaxis	Epistaxis	Epistaxis	Respiratory, thoracic and mediastinal disorders
321-1-004	20	blocked nose- mild	321-1-004	AE	20	30-07-2019 10:47:06	Adverse Events - 30-07-2019 09:47:06	blocked nose- mild	Nasal congestion	Nasal congestion	Respiratory, thoracic and mediastinal disorders
321-1-019	6	blocked nose following flight,mild	321-1-019	AE	6	10-06-2019 15:11:14	Adverse Events - 10-06-2019 14:11:14	blocked nose following flight,mild	Nose congestion	Nasal congestion	Respiratory, thoracic and mediastinal disorders
322-1-004	12	Throat pain (left side)	322-1-004	AE	12	05-06-2019 10:25:26	Adverse Events - 05-06-2019 11:25:27	Throat pain (left side)	Throat pain	Oropharyngeal pain	Respiratory, thoracic and mediastinal disorders
322-1-004	3	Thoat pain (left side)	322-1-004	AE	3	21-05-2019 12:04:54	Adverse Events - 21-05-2019 13:04:53	Thoat pain (left side)	Throat pain	Oropharyngeal pain	Respiratory, thoracic and mediastinal disorders
322-1-004	9	Throat pain (left side)	322-1-004	AE	9	28-05-2019 11:19:24	Adverse Events - 28-05-2019 12:19:25	Throat pain (left side)	Throat pain	Oropharyngeal pain	Respiratory, thoracic and mediastinal disorders
322-1-005	2	Throat pain (right side)	322-1-005	AE	2	30-07-2019 14:45:51	Adverse Events - 30-07-2019 15:45:50	Throat pain (right side)	Throat pain	Oropharyngeal pain	Respiratory, thoracic and mediastinal disorders
322-1-007	14	pain of the left tonsil	322-1-007	AE	14	14-07-2019 21:22:07	Adverse Events - 14-07-2019 22:22:10	pain of the left tonsil	Throat pain	Oropharyngeal pain	Respiratory, thoracic and mediastinal disorders
322-1-007	2	Throat pain	322-1-007	AE	2	24-06-2019 23:50:03	Adverse Events - 25-06-2019 00:50:02	Throat pain	Throat pain	Oropharyngeal pain	Respiratory, thoracic and mediastinal disorders
322-1-010	3	Throat pain (burning )	322-1-010	AE	3	31-07-2019 09:58:52	Adverse Events - 31-07-2019 10:58:51	Throat pain (burning )	Throat pain	Oropharyngeal pain	Respiratory, thoracic and mediastinal disorders
322-1-010	6	Throat pain (burning feeling)	322-1-010	AE	6	23-07-2019 15:11:25	Adverse Events - 23-07-2019 16:11:11	Throat pain (burning feeling)	Throat pain	Oropharyngeal pain	Respiratory, thoracic and mediastinal disorders
322-1-005	13	Burning sensation in the pharynx	322-1-005	AE	13	07-06-2019 15:04:47	Adverse Events - 07-06-2019 16:03:58	Burning sensation in the pharynx	Pharynx burning sensation of	Throat irritation	Respiratory, thoracic and mediastinal disorders
321-1-022	5	Itchy throat (tickling in the throat)	321-1-022	AE	5	16-05-2019 15:22:54	Adverse Events - 16-05-2019 14:23:01	Itchy throat (tickling in the throat)	Itchy throat	Throat irritation	Respiratory, thoracic and mediastinal disorders
321-1-026	2	Burning type of pain int the throat	321-1-026	AE	2	09-07-2019 17:19:09	Adverse Events - 09-07-2019 16:19:09	Burning type of pain int the throat	Throat burning sensation of	Throat irritation	Respiratory, thoracic and mediastinal disorders
322-1-005	7	Burning sensation in throat	322-1-005	AE	7	19-07-2019 13:11:42	Adverse Events - 19-07-2019 14:11:40	Burning sensation in throat	Throat burning sensation of	Throat irritation	Respiratory, thoracic and mediastinal disorders
321-1-029	4	POSTNASAL DRIP SINCE THE LAST INJECTION NOT BOTHERSOME (NO COUGH, NO NASAL OBSTRUCTION OR FEVER ACCOMPANIED)	321-1-029	AE	4	05-08-2019 17:40:28	Adverse Events - 05-08-2019 16:40:28	POSTNASAL DRIP SINCE THE LAST INJECTION NOT BOTHERSOME (NO COUGH, NO NASAL OBSTRUCTION OR FEVER ACCOMPANIED)	Postnasal drip	Upper-airway cough syndrome	Respiratory, thoracic and mediastinal disorders
322-1-004	6	small pimple on the fossa of the anthelix (Left ear)	322-1-004	AE	6	28-05-2019 11:14:55	Adverse Events - 28-05-2019 12:14:56	small pimple on the fossa of the anthelix (Left ear)	Pimple	Acne	Skin and subcutaneous tissue disorders
322-1-009	1	two traumatic skin lesions of the left forearm (0.5cm of diameter)	322-1-009	AE	1	05-07-2019 10:40:01	Adverse Events - 05-07-2019 11:40:03	two traumatic skin lesions of the left forearm (0.5cm of diameter)	Skin lesion	Skin lesion	Skin and subcutaneous tissue disorders
323-1-007	5	knee surgery due to cartilage damage	323-1-007	AE	5	03-04-2020 11:59:16	Adverse Events - 03-04-2020 11:59:15	knee surgery due to cartilage damage	Knee surgery NOS	Knee operation	Surgical and medical procedures
323-1-004	5	wisdom tooth removal with sinus infection, upper left jaw	323-1-004	AE	5	30-03-2020 13:47:53	Adverse Events - 30-03-2020 13:48:16	wisdom tooth removal with sinus infection, upper left jaw	Wisdom teeth removal	Wisdom teeth removal	Surgical and medical procedures
321-1-027	9	High blood pressure reported by the participant (their last measurements were higher than the previous ones, although they were on antihypertensive medication)	321-1-027	AE	9	18-09-2019 10:31:57	Adverse Events - 18-09-2019 09:31:56	High blood pressure reported by the participant (their last measurements were higher than the previous ones, although they were on antihypertensive medication)	Blood pressure high	Hypertension	Vascular disorders
322-1-001	3	Hypertension (possible white coat effect)	322-1-001	AE	3	19-04-2019 14:32:17	Adverse Events - 19-04-2019 15:32:17	Hypertension (possible white coat effect)	White coat hypertension	Hypertension	Vascular disorders
323-1-001	4	arterial hypertension	323-1-001	AE	4	03-07-2019 15:44:57	Adverse Events - 03-07-2019 15:44:57	arterial hypertension	Hypertension arterial	Hypertension	Vascular disorders
323-1-004	4	hypertension	323-1-004	AE	4	19-08-2019 11:36:52	Adverse Events - 19-08-2019 11:36:51	hypertension	Hypertension	Hypertension	Vascular disorders
323-1-007	3	unexpected hight value of bloot pressure	323-1-007	AE	3	18-09-2019 14:31:20	Adverse Events - 18-09-2019 15:31:17	unexpected hight value of bloot pressure	Blood pressure high	Hypertension	Vascular disorders
323-1-010	1	high blood pressure	323-1-010	AE	1	10-07-2019 17:08:54	Adverse Events - 10-07-2019 17:08:55	high blood pressure	Blood pressure high	Hypertension	Vascular disorders

## Sheet: Demographics
Record Id	Institute Abbreviation	DMDAT	AGE (Years)	SEX
321-1-001	UCL	2019-01-15	51-60	M
321-1-002	UCL	2019-05-07	61-70	F
321-1-003	UCL	2019-01-22	61-70	F
321-1-004	UCL	2019-01-23	51-60	F
321-1-005	UCL	2019-01-24	61-70	M
321-1-006	UCL	2019-01-28	61-70	M
321-1-007	UCL	2019-05-05	21-30	M
321-1-008	UCL	2019-02-12	51-60	F
321-1-009	UCL	2019-02-18	71-80	M
321-1-010	UCL	2019-02-19	41-50	M
321-1-011	UCL	2019-02-25	71-80	M
321-1-012	UCL	2019-02-26	51-60	M
321-1-013	UCL	2019-03-04	41-50	F
321-1-014	UCL	2019-03-04	51-60	F
321-1-015	UCL	2019-03-05	51-60	M
321-1-016	UCL	2019-03-11	51-60	M
321-1-017	UCL	2019-03-18	71-80	F
321-1-018	UCL	2019-04-01	51-60	M
321-1-019	UCL	2019-04-01	61-70	M
321-1-020	UCL	2019-04-08	61-70	F
321-1-021	UCL	2019-04-08	51-60	F
321-1-022	UCL	2019-04-09	41-50	M
321-1-023	UCL	2019-05-07	51-60	M
321-1-024	UCL	2019-05-07	61-70	M
321-1-025	UCL	2019-05-08	51-60	F
321-1-026	UCL	2019-05-13	41-50	F
321-1-027	UCL	2019-05-20	61-70	M
321-1-028	UCL	2019-05-21	41-50	M
321-1-029	UCL	2019-07-10	61-70	M
321-1-030	UCL	2019-07-11	61-70	F
322-1-001	UNA	2019-04-08	61-70	F
322-1-002	UNA	2019-04-09	51-60	M
322-1-003	UNA	2019-04-16	51-60	F
322-1-004	UNA	2019-05-14	41-50	M
322-1-005	UNA	2019-05-17	61-70	F
322-1-006	UNA	2019-05-20	71-80	M
322-1-007	UNA	2019-06-03	31-40	M
322-1-008	UNA	2019-06-03	61-70	F
322-1-009	UNA	2019-06-18	71-80	M
322-1-010	UNA	2019-06-25	51-60	M
322-1-011	UNA	2019-07-10	61-70	M
323-1-001	UHT	2019-05-20	31-40	M
323-1-002	UHT	2019-05-29	61-70	M
323-1-003	UHT	2019-06-03	61-70	M
323-1-004	UHT	2019-06-04	51-60	M
323-1-005	UHT	2019-06-06	61-70	M
323-1-006	UHT	2019-06-26	51-60	M
323-1-007	UHT	2019-06-28	61-70	F
323-1-008	UHT	2019-07-05	61-70	M
323-1-009	UHT	2019-07-08	61-70	F
323-1-010	UHT	2019-07-10	51-60	M
323-1-011	UHT	2019-07-11	51-60	M
323-1-012	UHT	2019-07-11	51-60	M
323-1-013	UHT	2019-07-12	71-80	M
323-1-014	UHT	2019-07-16	61-70	M

## Sheet: SoA
	Screening	Treatment period				Follow up period		Optional visits
Activity		Day 1		Day 8	Day 15	Week 6	Week 12	Month 6	Month 12
Visit window
		Baseline	Dose 1	Dose 2	Dose 3
Informed Consent	X
Review of in/exclusion criteria	X	X
Medical history and demography	X
Vital signs	X	X	X	X	X	X	X
Physical examination	X	X		X	X	X	X	X	X
12-lead ECG	X		X	X	X	X	X
Laboratory assessments	X		X	X	X	X	X
Clinical balance assessment			X	X	X	X		X	X
Full balance assessment	X						X
Facial nerve function	X		X	X	X	X	X	X	X
Taste assessment			X	X	X	X	X	X	X
Otomicroscopy	X	X		X	X	X	X	X	X
PTA	X		X	X	X	X	X	X	X
Speech Audiometry	X					X	X	X	X
DPOAE, SNR and absolute		X				X	X	X	X
Cochlear dead region assessment		X				X	X
ART		X					X
Tympanometry	X						X	X	X
Tinnitus assessment 9	X	X	X	X	X	X	X	X	X
QoL (HHIA/E questionnaire)	X					X	X	X	X
Hearing Aid questionnaire	X							X	X
Drug dosing - Injection			X	X	X
Pregnancy testing	X	X		X	X	X	X
Concomitant medication	X	X	X	X	X	X	X	X	X
Adverse Events	X	X	X	X	X	X	X	X	X

## Sheet: Phase I PTA
Subject ID	Study event oid	0.25 kHz	0.50 kHz	1 kHz	2 kHz	3 kHz	4 kHz	6 kHz	8 kHz	12 kHz	16 kHz	Right ear average	0.25 kHz
321-0-004	SE_DAY28TO0SCREENING	20	10	15	35	45	30	40	40	50	99	26	10
321-0-004	SE_DAY7SAFETYMONITORING	15	15	15	40	40	35	35	35	50	99	28	15
321-0-004	SE_DAY8DOSE2	15	10	25	45	45	40	45	40	55	99	32	15
321-0-004	SE_DAY14SAFETYMONITORING	20	15	20	40	40	30	35	30	50	99	27	15
321-0-004	SE_DAY15DOSE3	20	20	30	45	50	45	55	45	70	99	37	20
321-0-004	SE_DAY21SAFETYMONITORING	25	25	30	45	45	40	40	45	60	99	37	25
321-0-004	SE_WEEK6SHORTTERMFOLLOWUP	20	20	25	45	45	40	35	45	60	99	35	20
321-0-004	SE_WEEK12LONGTERMFOLLOWUP	30	25	30	45	50	40	45	45	65	99	37	20
321-0-008	SE_DAY28TO0SCREENING	30	30	30	40	45	40	30	35	99	99	35	25
321-0-008	SE_DAY7SAFETYMONITORING	45	40	30	35	45	40	30	35	99	99	36	30
321-0-008	SE_DAY8DOSE2	40	35	35	45	50	50	35	40	99	99	41	35
321-0-008	SE_DAY14SAFETYMONITORING	25	25	35	45	45	40	30	35	99	99	36	25
321-0-008	SE_DAY15DOSE3	30	25	30	45	45	45	35	40	99	99	37	35
321-0-008	SE_DAY21SAFETYMONITORING	30	25	30	35	45	40	30	35	99	99	33	25
321-0-008	SE_WEEK6SHORTTERMFOLLOWUP	30	25	30	40	45	45	35	35	99	99	35	25
321-0-008	SE_WEEK12LONGTERMFOLLOWUP	35	35	25	40	45	40	35	35	99	99	35	30
321-0-009	SE_DAY28TO0SCREENING	10	5	10	45	40	40	45	40	99	99	28	5
321-0-009	SE_DAY7SAFETYMONITORING	10	0	10	40	40	40	45	45	65	99	27	5
321-0-009	SE_DAY8DOSE2	5	5	20	45	40	40	55	50	70	99	32	5
321-0-009	SE_DAY14SAFETYMONITORING	10	0	15	40	40	45	45	45	65	99	29	5
321-0-009	SE_DAY15DOSE3	10	5	15	45	40	45	55	50	70	99	32	10
321-0-009	SE_DAY21SAFETYMONITORING	5	5	15	45	40	40	55	45	65	99	30	10
321-0-009	SE_WEEK6SHORTTERMFOLLOWUP	5	5	15	40	40	40	55	50	65	99	30	5
321-0-009	SE_WEEK12LONGTERMFOLLOWUP	10	0	10	45	40	45	45	40	65	99	28	20
321-0-010	SE_DAY28TO0SCREENING	5	10	10	15	45	45	50	65	99	99	29	10
321-0-010	SE_DAY7SAFETYMONITORING	5	5	10	15	40	50	45	65	99	99	29	5
321-0-010	SE_DAY8DOSE2	5	10	10	15	50	50	60	65	99	99	30	5
321-0-010	SE_DAY14SAFETYMONITORING	5	10	10	15	40	50	55	75	99	99	32	5
321-0-010	SE_DAY15DOSE3	10	15	15	20	45	55	65	75	99	99	36	5
321-0-010	SE_DAY21SAFETYMONITORING	10	10	15	20	50	50	55	70	99	99	33	10
321-0-010	SE_WEEK6SHORTTERMFOLLOWUP	5	10	10	15	45	45	55	65	99	99	29	20
321-0-010	SE_WEEK12LONGTERMFOLLOWUP	10	10	15	15	45	50	55	70	99	99	32	10
321-0-011	SE_DAY28TO0SCREENING	5	0	10	25	45	50	60	45	60	99	26	0
321-0-011	SE_DAY7SAFETYMONITORING	5	0	10	20	50	55	60	55	65	99	28	5
321-0-011	SE_DAY8DOSE2	5	5	15	25	50	60	60	65	65	99	34	0
321-0-011	SE_DAY14SAFETYMONITORING	5	5	10	20	50	55	50	50	65	99	28	5
321-0-011	SE_DAY15DOSE3	15	5	20	40	55	75	70	70	99	99	42	5
321-0-011	SE_DAY21SAFETYMONITORING	5	0	10	25	45	50	70	50	70	99	27	10
321-0-011	SE_WEEK6SHORTTERMFOLLOWUP	5	5	10	25	50	55	60	45	65	99	28	5
321-0-011	SE_WEEK12LONGTERMFOLLOWUP	5	5	10	25	50	55	55	45	55	99	28	10
321-0-012	SE_DAY28TO0SCREENING	-5	25	45	60	75	75	80	90	99	99	59	-5
321-0-012	SE_DAY7SAFETYMONITORING	0	20	45	55	95	95	95	100	99	99	63	0
321-0-012	SE_DAY8DOSE2	5	25	50	50	90	95	95	105	99	99	65	-5
321-0-012	SE_DAY14SAFETYMONITORING	0	20	45	55	90	95	85	90	99	99	61	-5
321-0-012	SE_DAY15DOSE3	0	25	40	50	90	95	90	100	99	99	62	-5
321-0-012	SE_DAY21SAFETYMONITORING	0	20	35	60	85	90	85	100	99	99	61	-5
321-0-012	SE_WEEK6SHORTTERMFOLLOWUP	0	25	45	55	90	85	90	100	99	99	62	0
321-0-012	SE_WEEK12LONGTERMFOLLOWUP	0	20	40	45	80	90	90	100	99	99	59	-5
321-0-014	SE_DAY28TO0SCREENING	15	30	60	55	40	55	70	90	99	99	58	15
321-0-014	SE_DAY7SAFETYMONITORING	20	30	60	50	45	55	70	99	99	99	58.8	20
321-0-014	SE_DAY14SAFETYMONITORING	25	25	50	50	40	55	65	90	99	99	54	25
321-0-014	SE_DAY8DOSE2	25	30	60	50	45	55	70	90	99	99	57	25
321-0-014	SE_DAY15DOSE3	20	35	65	55	55	50	65	80	99	99	57	25
321-0-014	SE_DAY21SAFETYMONITORING	20	30	60	50	40	55	70	90	99	99	57	30
321-0-014	SE_WEEK6SHORTTERMFOLLOWUP	20	30	60	50	40	55	65	90	99	99	57	25
321-0-014	SE_WEEK12LONGTERMFOLLOWUP	20	30	60	55	40	55	70	90	99	99	58	20
321-0-015	SE_DAY28TO0SCREENING	25	25	40	50	50	55	60	60	70	99	46	20
321-0-016	SE_DAY28TO0SCREENING	30	25	15	10	30	45	50	55	99	99	30	40
321-0-016	SE_DAY7SAFETYMONITORING	35	35	25	10	30	35	50	45	99	99	30	35
321-0-016	SE_DAY8DOSE2	30	40	30	15	35	40	55	50	99	99	35	30
321-0-016	SE_DAY14SAFETYMONITORING	40	35	25	15	35	30	45	40	99	99	29	30
321-0-016	SE_DAY15DOSE3	30	35	25	10	35	40	50	40	99	99	30	30
321-0-016	SE_DAY21SAFETYMONITORING	35	35	25	15	35	35	45	45	99	99	31	30
321-0-016	SE_WEEK6SHORTTERMFOLLOWUP	35	25	15	10	35	45	50	45	99	99	28	25
321-0-016	SE_WEEK12LONGTERMFOLLOWUP	30	35	30	15	40	45	50	45	99	99	34	30
321-0-018	SE_DAY28TO0SCREENING	10	10	45	40	55	65	65	60	99	99	44	10
321-0-018	SE_DAY7SAFETYMONITORING	5	15	40	40	60	65	70	65	99	99	45	10
321-0-018	SE_DAY8DOSE2	5	15	40	40	55	65	60	65	99	99	45	15
321-0-018	SE_DAY14SAFETYMONITORING	10	15	45	50	55	65	70	60	99	99	47	10
321-0-018	SE_DAY15DOSE3	0	10	40	45	50	60	70	65	99	99	44	20
321-0-018	SE_DAY21SAFETYMONITORING	10	10	45	45	55	65	70	70	99	99	47	10
321-0-018	SE_WEEK6SHORTTERMFOLLOWUP	10	5	40	40	45	65	65	65	99	99	43	15
321-0-018	SE_WEEK12LONGTERMFOLLOWUP	10	10	40	45	60	70	70	60	99	99	45	15
321-0-020	SE_DAY28TO0SCREENING	15	5	25	45	55	45	40	15	99	99	27	10
321-0-020	SE_DAY7SAFETYMONITORING	10	5	25	45	55	50	45	25	99	99	30	5
321-0-020	SE_DAY8DOSE2	5	10	25	45	55	55	50	25	99	99	32	5
321-0-020	SE_DAY14SAFETYMONITORING	10	0	25	40	55	50	50	20	99	99	27	5
321-0-020	SE_DAY15DOSE3	10	0	25	45	50	50	45	25	99	99	29	10
321-0-020	SE_DAY21SAFETYMONITORING	0	5	25	45	55	55	45	30	99	99	32	0
321-0-020	SE_WEEK6SHORTTERMFOLLOWUP	10	10	25	35	50	50	45	25	99	99	29	5
321-0-020	SE_WEEK12LONGTERMFOLLOWUP	15	5	25	40	50	50	40	20	99	99	28	5
321-0-022	SE_DAY28TO0SCREENING	65	55	45	45	40	30	45	40	99	99	43	35
321-0-022	SE_DAY7SAFETYMONITORING	40	45	50	45	35	40	50	50	99	99	46	25
321-0-022	SE_DAY8DOSE2	60	50	60	65	50	60	65	75	99	99	62	30
321-0-022	SE_DAY14SAFETYMONITORING	45	55	50	45	35	40	40	45	99	99	47	25
321-0-022	SE_DAY15DOSE3	45	60	60	45	40	40	45	50	99	99	51	30
321-0-022	SE_DAY21SAFETYMONITORING	45	50	50	40	35	40	50	45	99	99	45	25
321-0-022	SE_WEEK6SHORTTERMFOLLOWUP	65	60	55	35	40	30	45	45	99	99	45	40
321-0-024	SE_DAY28TO0SCREENING	10	5	10	25	35	55	70	90	99	99	37	10
321-0-024	SE_DAY7SAFETYMONITORING	0	15	10	25	35	55	75	85	99	99	38	5
321-0-024	SE_DAY8DOSE2	5	10	10	30	30	50	85	90	99	99	38	10
321-0-024	SE_DAY14SAFETYMONITORING	0	5	10	25	30	65	60	80	99	99	37	10
321-0-024	SE_DAY15DOSE3	-5	5	15	30	35	50	60	80	99	99	36	10
321-0-024	SE_DAY21SAFETYMONITORING	0	5	10	20	35	45	65	85	99	99	33	10
321-0-024	SE_WEEK6SHORTTERMFOLLOWUP	5	5	5	15	30	50	55	75	99	99	30	5
321-0-024	SE_WEEK12LONGTERMFOLLOWUP	5	5	15	20	35	60	70	90	99	99	38	10
321-0-025	SE_DAY28TO0SCREENING	20	35	40	40	50	60	75	80	99	99	51	15
321-0-026	SE_DAY28TO0SCREENING	5	0	0	20	55	55	60	60	99	99	27	5
321-0-026	SE_DAY7SAFETYMONITORING	-5	0	5	15	55	50	55	60	99	99	26	5
321-0-026	SE_DAY8DOSE2	-5	-5	5	20	55	60	55	65	99	99	29	5
321-0-026	SE_DAY14SAFETYMONITORING	-5	-5	5	20	55	55	60	60	99	99	27	0
321-0-026	SE_DAY15DOSE3	-5	-5	5	20	55	60	60	65	99	99	29	5
321-0-026	SE_DAY21SAFETYMONITORING	0	-5	5	20	40	55	55	60	99	99	27	0
321-0-026	SE_WEEK6SHORTTERMFOLLOWUP	-5	0	5	20	55	55	60	60	99	99	28	-5
321-0-026	SE_WEEK12LONGTERMFOLLOWUP	-5	0	5	15	55	55	55	60	99	99	27	0
321-0-027	SE_DAY28TO0SCREENING	20	40	40	40	45	40	45	65	99	99	45	30
321-0-027	SE_DAY7SAFETYMONITORING	20	40	45	45	50	50	45	75	99	99	51	20
321-0-027	SE_DAY8DOSE2	20	40	45	45	50	45	45	75	99	99	50	15
321-0-027	SE_DAY14SAFETYMONITORING	20	40	45	40	50	45	45	70	99	99	48	20
321-0-027	SE_DAY15DOSE3	20	40	45	40	50	40	50	75	99	99	48	20
321-0-027	SE_DAY21SAFETYMONITORING	20	45	45	40	50	50	40	75	99	99	51	15
321-0-027	SE_WEEK6SHORTTERMFOLLOWUP	20	40	45	40	45	45	45	65	99	99	47	20
321-0-027	SE_WEEK12LONGTERMFOLLOWUP	20	40	45	40	50	50	40	55	99	99	46	20
321-0-028	SE_DAY28TO0SCREENING	5	0	5	40	55	50	80	75	99	99	34	5
321-0-028	SE_DAY8DOSE2	5	0	5	40	55	50	65	60	70	99	31	10
321-0-028	SE_DAY7SAFETYMONITORING	0	5	10	40	55	50	80	70	70	99	35	5
321-0-028	SE_DAY14SAFETYMONITORING	10	0	10	45	55	50	70	60	70	99	33	20
321-0-028	SE_DAY15DOSE3	0	0	5	40	55	55	65	65	70	99	33	5
321-0-028	SE_DAY21SAFETYMONITORING	5	0	5	40	55	50	65	65	65	99	32	10
321-0-028	SE_WEEK6SHORTTERMFOLLOWUP	5	5	5	40	55	50	70	60	70	99	32	15
321-0-028	SE_WEEK12LONGTERMFOLLOWUP	0	0	0	40	55	50	65	60	70	99	30	10

## Sheet: Phase IIa PTA
Record Id	VSDT_Baseline	PTAA_Screening_Right_ear_dB_HL__0.25_kHz	PTAA_Screening_Right_ear_dB_HL__0.50_kHz	PTAA_Screening_Right_ear_dB_HL__1_kHz	PTAA_Screening_Right_ear_dB_HL__2_kHz	PTAA_Screening_Right_ear_dB_HL__3_kHz	PTAA_Screening_Right_ear_dB_HL__4_kHz	PTAA_Screening_Right_ear_dB_HL__6_kHz	PTAA_Screening_Right_ear_dB_HL__8_kHz	PTAA_Screening_Right_ear_dB_HL__12.5_kHz	PTAA_Screening_Right_ear_dB_HL__16_kHz	PTAA_Screening_Left_ear_dB_HL__0.25_kHz	PTAA_Screening_Left_ear_dB_HL__0.50_kHz	PTAA_Screening_Left_ear_dB_HL__1_kHz	PTAA_Screening_Left_ear_dB_HL__2_kHz	PTAA_Screening_Left_ear_dB_HL__3_kHz	PTAA_Screening_Left_ear_dB_HL__4_kHz	PTAA_Screening_Left_ear_dB_HL__6_kHz	PTAA_Screening_Left_ear_dB_HL__8_kHz	PTAA_Screening_Left_ear_dB_HL__12.5_kHz	PTAA_Screening_Left_ear_dB_HL__16_kHz	PTARAVE_Screening	PTALAVE_Screening	PTAA_FUW6_Right_ear_dB_HL__0.25_kHz	PTAA_FUW6_Right_ear_dB_HL__0.50_kHz	PTAA_FUW6_Right_ear_dB_HL__1_kHz	PTAA_FUW6_Right_ear_dB_HL__2_kHz	PTAA_FUW6_Right_ear_dB_HL__3_kHz	PTAA_FUW6_Right_ear_dB_HL__4_kHz	PTAA_FUW6_Right_ear_dB_HL__6_kHz	PTAA_FUW6_Right_ear_dB_HL__8_kHz	PTAA_FUW6_Right_ear_dB_HL__12.5_kHz	PTAA_FUW6_Right_ear_dB_HL__16_kHz	PTAA_FUW6_Left_ear_dB_HL__0.25_kHz	PTAA_FUW6_Left_ear_dB_HL__0.50_kHz	PTAA_FUW6_Left_ear_dB_HL__1_kHz	PTAA_FUW6_Left_ear_dB_HL__2_kHz	PTAA_FUW6_Left_ear_dB_HL__3_kHz	PTAA_FUW6_Left_ear_dB_HL__4_kHz	PTAA_FUW6_Left_ear_dB_HL__6_kHz	PTAA_FUW6_Left_ear_dB_HL__8_kHz	PTAA_FUW6_Left_ear_dB_HL__12.5_kHz	PTAA_FUW6_Left_ear_dB_HL__16_kHz	PTARAVE_FUW6	PTALAVE_FUW6		PTAA_FUW12_Right_ear_dB_HL__0.25_kHz	PTAA_FUW12_Right_ear_dB_HL__0.50_kHz	PTAA_FUW12_Right_ear_dB_HL__1_kHz
321-1-001	2019-01-30	5	5	10	15	40	45	50	75	99	99	5	5	10	25	40	50	45	50	99	99	30	28	5	5	10	20	40	50	50	75	99	99	5	10	10	25	30	50	55	55	70	99	32	30		5	0	10
321-1-002	2019-05-09	10	10	35	40	50	70	85	85	99	99	10	10	30	35	50	65	85	80	99	99	48	44	10	5	30	35	50	60	80	80	99	99	10	10	30	45	50	60	85	90	99	99	42	47		10	10	35
321-1-003	2019-01-31	25	30	35	35	45	55	65	80	99	99	35	25	25	25	40	55	70	70	99	99	47	40	30	30	35	35	45	55	65	75	99	99	35	30	30	30	40	55	75	75	99	99	46	44		30	30	35
321-1-004	2019-02-20	15	25	25	35	40	50	60	45	99	99	20	25	30	40	45	55	55	55	70	99	36	41	20	25	25	30	40	45	55	45	99	99	25	25	25	40	45	55	60	50	99	99	34	39		20	25	25
321-1-005	2019-01-30	30	35	50	55	60	65	90	90	99	99	35	40	50	55	60	60	90	95	99	99	59	60	40	50	55	55	65	65	80	100	99	99	40	45	50	55	60	60	95	95	99	99	65	61		30	40	50
321-1-006	2019-01-31	10	10	25	25	40	50	65	70	99	99	25	30	30	35	45	45	60	65	99	99	36	41	5	10	25	25	35	50	70	75	99	99	25	35	25	35	50	55	65	60	99	99	37	42		5	10	25
321-1-008	2019-02-28	0	5	20	40	50	55	60	75	70	99	5	5	20	45	55	55	60	70	99	99	39	39	5	10	25	35	50	60	60	65	70	99	5	5	20	40	50	55	70	70	99	99	39	38		5	10	25
321-1-010	2019-03-13	30	50	40	55	65	60	65	55	55	99	35	45	65	45	60	65	65	50	60	99	52	54	35	55	40	55	65	60	65	65	60	99	40	45	60	40	55	60	65	60	55	99	55	53		45	50	40
321-1-012	2019-03-21	5	35	45	45	55	45	55	75	99	99	10	25	50	35	45	40	40	50	99	99	49	40	10	30	45	40	50	45	55	60	99	99	10	25	40	35	45	35	45	50	99	99	44	37		5	35	45
321-1-013	2019-03-14	5	5	30	40	55	55	65	75	99	99	5	10	40	55	55	55	70	80	99	99	41	48	5	5	30	45	50	55	65	75	99	99	0	5	35	45	55	55	65	80	99	99	42	44		5	5	30
321-1-015	2019-04-03	20	35	35	60	70	70	65	60	70	99	30	40	40	60	65	60	65	60	99	99	52	52	35	45	50	60	70	70	60	60	99	99	35	35	40	60	60	55	60	65	70	99	57	51		20	35	40
321-1-016	2019-03-28	10	25	35	45	50	60	60	55	99	99	15	25	30	40	55	60	75	80	99	99	44	47	15	25	30	50	55	60	55	50	99	99	15	25	35	45	60	65	65	65	99	99	43	47		15	30	40
321-1-019	2019-04-24	10	20	10	45	60	65	80	65	99	99	10	15	10	20	40	60	80	65	99	99	41	34	15	20	20	55	70	75	80	75	99	99	10	15	10	20	30	60	75	75	99	99	49	36		10	20	10
321-1-020	2019-04-10	30	35	50	55	45	45	60	60	99	99	35	40	50	60	50	50	60	80	99	99	49	56	35	35	55	55	50	45	60	55	99	99	40	35	45	60	50	50	55	65	99	99	49	51		40	30	50
321-1-021	2019-04-18	20	25	40	50	55	55	55	50	99	99	20	25	35	50	45	55	55	55	99	99	44	44	15	25	40	50	50	50	55	40	99	99	20	25	35	50	45	45	65	55	99	99	41	42		20	30	45
321-1-022	2019-04-18	0	10	15	30	45	55	50	30	50	99	5	10	15	30	45	50	65	55	55	99	28	32	0	5	10	25	40	55	45	25	50	99	5	10	15	35	45	50	55	50	55	99	24	32		0	10	15
321-1-023	2019-05-15	40	50	50	50	55	65	70	70	65	99	30	45	50	55	60	65	60	75	99	99	57	58	45	50	50	50	55	65	65	70	70	99	30	45	50	60	55	60	80	85	99	99	57	60		40	45	50
321-1-024	2019-05-09	15	35	45	55	60	75	70	75	99	99	15	30	35	60	65	85	85	90	99	99	57	60	15	35	45	60	75	75	75	80	99	99	10	20	35	55	65	70	85	75	99	99	59	51		20	30	50
321-1-025	2019-05-15	20	35	35	35	30	40	40	45	99	99	25	25	30	30	25	35	40	45	70	99	38	33	15	35	30	35	30	40	45	35	99	99	20	25	30	30	30	30	45	40	70	99	35	31		20	35	30
321-1-026	2019-06-12	35	45	35	30	30	20	35	40	70	99	40	45	40	35	30	35	25	35	60	99	34	38	40	40	40	40	30	25	30	40	99	99	45	45	35	40	25	35	25	30	55	99	37	37		35	35	35
321-1-027	2019-06-12	10	5	10	35	70	60	50	55	99	99	10	10	10	35	65	60	65	60	99	99	33	35	10	5	10	40	70	65	60	55	99	99	15	10	15	35	60	55	65	60	99	99	35	35		10	5	10
321-1-028	2019-06-13	10	10	20	35	50	45	60	45	50	99	0	5	15	45	55	55	60	60	55	99	31	36	-5	5	20	40	45	45	60	50	55	99	5	10	15	50	45	55	60	50	55	99	32	36		0	5	20
321-1-029	2019-07-17	15	20	55	65	75	80	65	65	70	99	10	10	45	60	80	75	75	70	99	99	57	52	15	15	50	65	80	85	65	70	65	99	10	15	40	60	80	85	80	85	99	99	57	57		15	15	45
321-1-030	2019-07-17	30	35	40	30	25	35	45	55	99	99	35	45	40	30	30	40	50	40	99	99	39	39	30	40	40	35	25	40	40	50	99	99	35	45	40	30	35	40	40	45	99	99	41	40		30	35	40
322-1-001	2019-04-17	25	35	35	60	60	60	40	70	70	75	25	20	25	50	60	55	50	65	70	70	52	43	20	30	30	55	50	50	40	55	65	99	20	20	25	50	55	50	50	70	65	99	44	43
322-1-002	2019-05-10	25	40	45	45	55	55	50	55	99	99	30	45	40	45	60	50	50	60	99	99	48	48	40	40	45	55	65	70	65	70	99	99	45	50	45	50	65	55	55	80	99	99	56	56		30	40	45
322-1-003	2019-05-16	15	25	25	35	40	35	50	50	65	99	15	25	20	25	35	40	35	40	99	99	34	30	10	25	25	35	40	40	40	45	60	99	10	20	15	25	35	35	30	35	99	99	34	26		15	25	25
322-1-004	2019-05-21	45	35	45	45	40	35	35	50	65	65	45	40	45	50	50	55	30	55	60	99	42	49	45	40	45	50	45	40	30	50	65	99	40	45	45	45	50	40	35	35	70	99	45	42		40	40	45
322-1-005	2019-05-24	45	40	45	45	55	50	55	60	70	70	45	40	35	45	55	50	45	45	50	70	48	43	50	45	45	50	60	55	60	65	99	99	40	40	40	45	55	55	65	55	50	99	52	47		55	50	50
322-1-007	2019-06-24	45	35	35	40	5	10	40	55	70	99	45	40	35	40	10	20	45	60	70	99	35	39	35	35	40	40	10	20	30	50	99	99	45	40	35	35	15	25	55	65	99	99	37	40		35	30	35
322-1-009	2019-07-02	25	25	40	50	55	65	70	85	99	99	15	20	35	45	40	45	70	85	99	99	53	46	30	30	45	50	55	65	70	90	99	99	20	20	35	45	40	50	60	85	99	99	56	47		30	30	45
322-1-010	2019-07-16	0	5	10	25	50	55	35	70	99	99	10	5	10	45	60	65	60	75	70	99	33	40	10	5	15	20	55	50	50	75	99	99	10	10	10	40	55	60	65	70	99	99	33	38		10	5	10
323-1-001	2019-06-13	29	37	49	55	59	70	70	81	99	99	37	40	49	56	66	75	85	80	99	99	58.4	60
323-1-002	2019-06-25	10	10	21	30	50	68	70	78	82	99	10	10	10	39	70	80	80	86	76	99	41.4	45	8	8	12	38	52	62	70	72	62	40	8	8	12	50	80	82	80	80	60	40	38.4	46.4		5	8	15
323-1-004	2019-06-25	5	5	20	49	54	55	50	59	68	60	5	6	20	40	50	50	45	51	66	49	37.6	33.4	3	5	22	43	52	48	40	42	59	50	0	5	8	40	48	45	40	50	51	48	32	29.6		3	5	20
323-1-005	2019-07-04	10	10	15	60	55	70	55	90	85	60	15	20	35	65	65	80	75	80	75	60	49	56	4	5	10	38	41	56	50	63	62	43	5	8	28	58	62	66	75	72	80	55	34.4	46.4		5	6	10
323-1-006	2019-07-03	31	40	45	40	70	69	70	62	99	99	7	15	50	65	60	60	55	50	77	60	51.2	48	20	23	45	39	65	70	66	60	70	99	4	16	40	55	50	52	70	68	68	60	47.4	46.2		20	35	45
323-1-007	2019-07-15	18	31	40	39	50	58	60	58	78	99	26	30	38	48	50	50	58	58	90	99	45.2	44.8	9	30	38	39	48	50	50	55	70	99	21	30	39	39	39	50	59	58	79	99	42.4	43.2		21	30	38
323-1-008	2019-07-19	20	30	40	50	60	60	60	70	99	99	20	30	40	50	60	60	70	70	99	99	50	50	12	25	38	51	56	59	65	80	99	99	14	25	38	51	53	54	59	69	99	99	50.6	47.4		9	12	36
323-1-009	2019-07-18	10	20	25	40	50	55	55	55	70	60	10	20	25	35	45	55	55	50	55	50	39	37	9	15	25	39	50	50	45	40	63	48	12	15	24	35	50	55	55	55	58	46	33.8	36.8		10	16	25
323-1-010	2019-07-17	35	42	40	43	53	60	55	72	65	99	35	40	39	42	52	60	52	68	55	53	51.4	49.8	38	43	39	40	49	59	51	60	59	99	33	44	49	45	59	59	60	59	62	99	48.2	51.2		38	42	38
323-1-012	2019-07-12	29	25	30	42	55	60	70	60	85	60	38	39	42	58	69	74	69	74	99	99	43.4	57.4	25	23	25	40	49	50	50	59	81	99	46	49	49	60	59	69	59	59	99	99	39.4	57.2		25	25	20
323-1-013	2019-07-18	7	8	11	38	59	68	65	62	68	37	8	8	9	28	48	67	68	65	70	38	37.4	35.4	8	10	15	31	51	58	57	65	80	51	8	6	9	29	48	62	65	59	62	41	35.8	33		6	6	11
323-1-014	2019-07-22	11	24	28	35	48	58	59	70	83	99	4	13	24	42	53	66	80	77	78	56	43	44.4	10	14	32	37	48	53	52	59	68	99	8	18	23	42	61	67	75	76	99	99	39	45.2		6	11	29
[truncated: 18 more columns]
